# Supplementary material for: Crystal structure of catena-poly[[[tetra­aquacobalt(II)]-μ2-1,5-di­hydroxy­naphthalene-2,6-di­carboxyl­ato] di­methyl­formamide disolvate]
Source: Acta Crystallogr E Crystallogr Commun. 2025 Feb 7;81(Pt 3):204–7. doi: 10.1107/S2056989025000982 (PMC11891581; doi:10.1107/S2056989025000982)
Supplement: Supplementary file 1 [file e-81-00204-sup1.cif]

##############################################################################
#                                                                            #
# This CIF contains the data in a paper accepted for publication in          #
# Acta Crystallographica Section E. It conforms to the requirements of       #
# Notes for Authors for Acta Crystallographica Section E, and has been       #
# peer reviewed under the auspices of the IUCr Commission on Journals.       #
#                                                                            #
# Full details of the Crystallographic Information File format               #
# are given in the paper "The Crystallographic Information File (CIF):       #
# a New Standard Archive File for Crystallography" by S. R. Hall, F. H.      #
# Allen and I. D. Brown [Acta Cryst. (1991), A47, 655-685].                  #
#                                                                            #
# The current version of the core CIF dictionary is obtainable from          #
# ftp://ftp.iucr.org/pub/cif_core.dic.                                       #
#                                                                            #
# Software is freely available for graphical display of the structure(s)     #
# in this CIF. For information consult the CIF software page                 #
# http://www.iucr.org/resources/cif/software.                                #
#                                                                            #
# This file may be used for bona fide research purposes within the           #
# scientific community so long as proper attribution is given to the journal # 
# article from which it was obtained.                                        #
#                                                                            #
##############################################################################
data_I
_audit_creation_method     'SHELXL-2018/3'
_journal_date_recd_electronic     2025-01-27
_journal_date_accepted     2025-02-03
_journal_name_full     'Acta Crystallographica, Section E'
_journal_year     2025
_journal_volume     81
_journal_issue      1
_journal_page_first     0
_journal_page_last     0
_journal_paper_category     GM
_journal_paper_doi     10.1107/S2056989025000982
_journal_coeditor_code     JP2016
_publ_contact_author_name     'Hitoshi Kumagai'
_publ_contact_author_address
;
Toyota Central R&D Labs., Inc., 41-1 Yokomichi, Nagakute, Aichi 480-1192,
Japan
;
_publ_contact_author_email     'e1254@mosk.tytlabs.co.jp'
_publ_contact_author_fax     ?
_publ_contact_author_phone     ?
_publ_section_title
;\
Crystal structure of
<i>catena</i>-poly[[[tetraaquacobalt(II)]-\m~2~-1,5-dihydroxynaphthalene-2,6-\
dicarboxylato] dimethylformamide disolvate]
;
_publ_section_title_footnote     .
loop_
    _publ_author_name
    _publ_author_footnote
    _publ_author_address
    'Kumagai, Hitoshi' .
;
Toyota Central R&D Labs., Inc., 41-1 Yokomichi, Nagakute, Aichi 480-1192,
Japan
;
    'Kawata, Satoshi' .
;
Department of Chemistry, Fukuoka University, 8-19-1 Nanakuma Jonan-ku, Fukuoka
814-0180,
Japan
;
    'Ogihara, Nobuhiro' .
;
Toyota Central R&D Labs., Inc., 41-1 Yokomichi, Nagakute, Aichi 480-1192,
Japan
;
_publ_section_synopsis
;
The asymmetric unit of the title compound,
{[Co(C~12~H~6~O~6~)(H~2~O)~4~]\\cdot2C~3~H~7~NO}<i>~n~</i> or
{[Co(H~2~dondc)(H~2~O)~4~]\\cdot2DMF}<i>~n~</i>, is comprised of half of a
Co^II^ ion, half of a 1,5-dihydroxynaphthalene-2,6-dicarboxylate dianion
(H~2~dondc^2-^), two water molecules and a dimethylformamide (DMF) molecule.
The key feature of the structure is a three-dimensional  hydrogen-bonding
network that consists of one-dimensional (1D) coordination chains built up by
CoO~6~ octahedra bridged by H~2~dondc^2-^ ligands and interchain O--H...O
hydrogen-bonding interactions.
;
_chemical_name_systematic
;\
<i>catena</i>-Poly[[[tetraaquacobalt(II)]-\m~2~-1,5-dihydroxynaphthalene-2,6-\
dicarboxylato] dimethylformamide disolvate]
;
_chemical_name_common     ?
_chemical_formula_moiety     'C18 H28 Co N2 O12'
_chemical_formula_sum     'C18 H28 Co N2 O12'
_chemical_formula_iupac     '[Co (C12 H6 O6) (H2 O1)4], 2C3 H7 N1 O1'
_chemical_formula_weight     523.35
_chemical_melting_point     ?
_space_group_crystal_system     triclinic
_space_group_name_H-M_alt     'P -1'
_space_group_name_Hall     '-P 1'
loop_
    _space_group_symop_operation_xyz
    'x, y, z'
    '-x, -y, -z'
_cell_length_a     6.8860(10)
_cell_length_b     6.9450(10)
_cell_length_c     12.0366(15)
_cell_angle_alpha     85.543(5)
_cell_angle_beta     84.371(5)
_cell_angle_gamma     83.981(5)
_cell_volume     568.37(14)
_cell_formula_units_Z     1
_cell_measurement_reflns_used     7544
_cell_measurement_theta_min     3.31
_cell_measurement_theta_max     27.52
_cell_measurement_temperature     110(2)
_exptl_crystal_description     Block
_exptl_crystal_colour     orange
_exptl_crystal_size_max     0.250
_exptl_crystal_size_mid     0.250
_exptl_crystal_size_min     0.100
_exptl_crystal_density_diffrn     1.529
_exptl_crystal_density_meas     ?
_exptl_crystal_density_method     ?
_exptl_crystal_F_000     273
_exptl_absorpt_coefficient_mu     0.821
_exptl_absorpt_correction_type     multi-scan
_exptl_absorpt_process_details
;
(ABSCOR; Rigaku, 1995)
;
_exptl_absorpt_correction_T_min     0.760
_exptl_absorpt_correction_T_max     0.922
_diffrn_ambient_temperature     110(2)
_diffrn_source     ?
_diffrn_radiation_type     MoK\a
_diffrn_radiation_wavelength     0.71075
_diffrn_measurement_device_type     'Rigaku R-AXIS RAPID'
_diffrn_measurement_method     \w
_diffrn_detector_area_resol_mean     ?
_diffrn_reflns_number     9228
_diffrn_reflns_av_R_equivalents     0.0265
_diffrn_reflns_av_unetI/netI     0.0223
_diffrn_reflns_theta_min     3.302
_diffrn_reflns_theta_max     27.480
_diffrn_reflns_theta_full     25.242
_diffrn_measured_fraction_theta_max     0.997
_diffrn_measured_fraction_theta_full     0.998
_diffrn_reflns_limit_h_min     -8
_diffrn_reflns_limit_h_max     8
_diffrn_reflns_limit_k_min     -9
_diffrn_reflns_limit_k_max     9
_diffrn_reflns_limit_l_min     -15
_diffrn_reflns_limit_l_max     14
_refine_special_details     ?
_reflns_number_total     2595
_reflns_number_gt     2413
_reflns_threshold_expression     'I > 2\s(I)'
_refine_ls_structure_factor_coef     Fsqd
_refine_ls_matrix_type     full
_refine_ls_R_factor_all     0.0303
_refine_ls_R_factor_gt     0.0279
_refine_ls_wR_factor_gt     0.0721
_refine_ls_wR_factor_ref     0.0743
_refine_ls_goodness_of_fit_ref     1.111
_refine_ls_restrained_S_all     1.111
_refine_ls_number_reflns     2595
_refine_ls_number_parameters     173
_refine_ls_number_restraints     0
_refine_ls_hydrogen_treatment     mixed
_refine_ls_weighting_scheme     calc
_refine_ls_weighting_details
              'w=1/[\s^2^(Fo^2^)+(0.0456P)^2^+0.1029P] where P=(Fo^2^+2Fc^2^)/3'
_atom_sites_solution_hydrogens     geom
_atom_sites_solution_primary     direct
_atom_sites_solution_secondary     difmap
_refine_ls_shift/su_max     0.000
_refine_ls_shift/su_mean     0.000
_refine_diff_density_max     0.621
_refine_diff_density_min     -0.244
_refine_ls_extinction_method     none
_refine_ls_extinction_coef     .
loop_
    _atom_type_symbol
    _atom_type_description
    _atom_type_scat_dispersion_real
    _atom_type_scat_dispersion_imag
    _atom_type_scat_source
    'C' 'C' 0.0033 0.0016
                         'International Tables Vol C Tables 4.2.6.8 and 6.1.1.4'
    'H' 'H' 0.0000 0.0000
                         'International Tables Vol C Tables 4.2.6.8 and 6.1.1.4'
    'Co' 'Co' 0.3494 0.9721
                         'International Tables Vol C Tables 4.2.6.8 and 6.1.1.4'
    'N' 'N' 0.0061 0.0033
                         'International Tables Vol C Tables 4.2.6.8 and 6.1.1.4'
    'O' 'O' 0.0106 0.0060
                         'International Tables Vol C Tables 4.2.6.8 and 6.1.1.4'
_computing_data_collection
;
<i>RAPID-AUTO</i> (Rigaku, 2002)
;
_computing_cell_refinement
;
<i>RAPID-AUTO</i> (Rigaku, 2002)
;
_computing_data_reduction
;
<i>RAPID-AUTO</i> (Rigaku, 2002)
;
_computing_structure_solution
;
<i>SHELXT2014/5</i> (Sheldrick, 2015a)
;
_computing_structure_refinement
;
<i>SHELXL2018/3</i> (Sheldrick, 2015b)
;
_computing_molecular_graphics
;
<i>Yadokari-XG</i> (Wakita, 2001)
;
_computing_publication_material
;
<i>Yadokari-XG</i> (Wakita, 2001)
;
loop_
    _atom_site_type_symbol
    _atom_site_label
    _atom_site_fract_x
    _atom_site_fract_y
    _atom_site_fract_z
    _atom_site_U_iso_or_equiv
    _atom_site_adp_type
    _atom_site_calc_flag
    _atom_site_occupancy
    _atom_site_disorder_assembly
    _atom_site_disorder_group
    Co Co1 0.500000 0.500000 0.500000 0.01471(10) Uani d 1 . .
    O O1 0.67306(14) 0.46799(15) 0.35020(7) 0.0190(2) Uani d 1 . .
    O O2 0.96008(13) 0.33348(15) 0.40363(8) 0.0210(2) Uani d 1 . .
    O O3 0.62385(13) 0.54304(15) 0.14635(8) 0.0179(2) Uani d 1 . .
    H H3 0.597(3) 0.535(3) 0.2110(17) 0.030(5) Uiso d 1 . .
    O O4 0.66579(15) 0.72005(16) 0.53529(8) 0.0191(2) Uani d 1 . .
    O O5 0.30573(15) 0.69999(16) 0.41516(8) 0.0199(2) Uani d 1 . .
    O O6 0.50238(16) 0.98724(16) 0.68258(9) 0.0271(2) Uani d 1 . .
    N N1 0.22328(19) 1.01767(18) 0.80010(10) 0.0243(3) Uani d 1 . .
    C C1 0.85613(19) 0.41209(19) 0.33048(10) 0.0156(3) Uani d 1 . .
    C C2 0.81861(18) 0.50097(18) 0.12707(10) 0.0142(2) Uani d 1 . .
    C C3 0.94074(18) 0.44228(18) 0.21177(10) 0.0141(2) Uani d 1 . .
    C C4 1.14541(18) 0.40885(19) 0.18353(10) 0.0161(3) Uani d 1 . .
    H H4 1.229079 0.371976 0.241383 0.019 Uiso calc 1 . .
    C C5 1.22599(18) 0.42820(19) 0.07517(11) 0.0160(3) Uani d 1 . .
    H H5 1.363922 0.406279 0.058549 0.019 Uiso calc 1 . .
    C C6 1.10219(17) 0.48131(18) -0.01250(10) 0.0138(2) Uani d 1 . .
    C C7 0.3219(2) 1.0217(2) 0.70011(12) 0.0250(3) Uani d 1 . .
    H H7 0.249193 1.053293 0.636960 0.030 Uiso calc 1 . .
    C C8 0.0115(2) 1.0587(2) 0.81476(16) 0.0349(4) Uani d 1 . .
    H H8A -0.039095 1.089840 0.741516 0.042 Uiso calc 1 . .
    H H8B -0.022584 1.169262 0.861194 0.042 Uiso calc 1 . .
    H H8C -0.046646 0.944645 0.851466 0.042 Uiso calc 1 . .
    C C9 0.3257(3) 0.9726(2) 0.90075(13) 0.0345(4) Uani d 1 . .
    H H9A 0.299710 1.081591 0.948870 0.041 Uiso calc 1 . .
    H H9B 0.466950 0.950019 0.879845 0.041 Uiso calc 1 . .
    H H9C 0.279186 0.855710 0.941191 0.041 Uiso calc 1 . .
    H H1 0.619(3) 0.795(3) 0.5747(18) 0.034(6) Uiso d 1 . .
    H H2 0.769(3) 0.690(3) 0.5561(16) 0.028(5) Uiso d 1 . .
    H H6 0.214(4) 0.728(4) 0.458(2) 0.057(7) Uiso d 1 . .
    H H10 0.351(3) 0.806(3) 0.3928(17) 0.037(5) Uiso d 1 . .
loop_
    _atom_site_aniso_label
    _atom_site_aniso_U_11
    _atom_site_aniso_U_22
    _atom_site_aniso_U_33
    _atom_site_aniso_U_12
    _atom_site_aniso_U_13
    _atom_site_aniso_U_23
    Co1 0.01037(14) 0.02391(15) 0.00905(13) -0.00095(9) 0.00171(8) -0.00044(9)
    O1 0.0131(4) 0.0315(5) 0.0112(4) 0.0002(4) 0.0027(3) -0.0011(4)
    O2 0.0125(4) 0.0359(6) 0.0131(4) -0.0005(4) 0.0008(3) 0.0026(4)
    O3 0.0106(4) 0.0320(5) 0.0102(4) -0.0008(4) 0.0025(3) -0.0015(4)
    O4 0.0128(5) 0.0269(5) 0.0175(5) -0.0001(4) -0.0010(4) -0.0032(4)
    O5 0.0142(5) 0.0277(5) 0.0161(5) -0.0004(4) 0.0018(4) 0.0024(4)
    O6 0.0247(5) 0.0275(5) 0.0273(6) -0.0020(4) 0.0060(4) -0.0019(4)
    N1 0.0268(7) 0.0218(6) 0.0231(6) -0.0044(5) 0.0058(5) -0.0024(5)
    C1 0.0133(6) 0.0206(6) 0.0131(6) -0.0046(5) 0.0018(4) -0.0028(5)
    C2 0.0112(6) 0.0176(6) 0.0139(6) -0.0034(4) 0.0025(4) -0.0036(5)
    C3 0.0129(6) 0.0172(6) 0.0121(6) -0.0023(5) 0.0023(4) -0.0027(4)
    C4 0.0133(6) 0.0215(6) 0.0134(6) -0.0024(5) -0.0008(4) -0.0009(5)
    C5 0.0110(6) 0.0217(6) 0.0152(6) -0.0017(5) 0.0009(4) -0.0027(5)
    C6 0.0122(6) 0.0165(6) 0.0128(6) -0.0028(5) 0.0016(4) -0.0029(5)
    C7 0.0272(8) 0.0252(7) 0.0222(7) -0.0049(6) 0.0021(6) -0.0009(6)
    C8 0.0272(8) 0.0304(8) 0.0463(10) -0.0085(7) 0.0131(7) -0.0098(7)
    C9 0.0504(11) 0.0291(8) 0.0220(8) 0.0001(7) 0.0024(7) -0.0014(6)
_geom_special_details
;
 All esds (except the esd in the dihedral angle between two l.s. planes)
 are estimated using the full covariance matrix.  The cell esds are taken
 into account individually in the estimation of esds in distances, angles
 and torsion angles; correlations between esds in cell parameters are only
 used when they are defined by crystal symmetry.  An approximate (isotropic)
 treatment of cell esds is used for estimating esds involving l.s. planes.
;
loop_
    _geom_bond_atom_site_label_1
    _geom_bond_atom_site_label_2
    _geom_bond_site_symmetry_2
    _geom_bond_distance
    _geom_bond_publ_flag
    Co1 O1 2_666 2.0750(9) ?
    Co1 O1 . 2.0750(9) ?
    Co1 O4 2_666 2.0931(10) ?
    Co1 O4 . 2.0931(10) ?
    Co1 O5 . 2.1023(10) ?
    Co1 O5 2_666 2.1023(10) ?
    O1 C1 . 1.2842(16) ?
    O2 C1 . 1.2460(17) ?
    O3 C2 . 1.3436(15) ?
    O3 H3 . 0.78(2) ?
    O4 H1 . 0.76(2) ?
    O4 H2 . 0.78(2) ?
    O5 H6 . 0.79(3) ?
    O5 H10 . 0.85(2) ?
    O6 C7 . 1.2409(19) ?
    N1 C7 . 1.3226(19) ?
    N1 C8 . 1.452(2) ?
    N1 C9 . 1.458(2) ?
    C1 C3 . 1.4969(17) ?
    C2 C3 . 1.3945(18) ?
    C2 C6 2_765 1.4334(17) ?
    C3 C4 . 1.4161(17) ?
    C4 C5 . 1.3687(17) ?
    C4 H4 . 0.9500 ?
    C5 C6 . 1.4235(18) ?
    C5 H5 . 0.9500 ?
    C6 C6 2_765 1.411(2) ?
    C7 H7 . 0.9500 ?
    C8 H8A . 0.9800 ?
    C8 H8B . 0.9800 ?
    C8 H8C . 0.9800 ?
    C9 H9A . 0.9800 ?
    C9 H9B . 0.9800 ?
    C9 H9C . 0.9800 ?
loop_
    _geom_angle_atom_site_label_1
    _geom_angle_atom_site_label_2
    _geom_angle_atom_site_label_3
    _geom_angle_site_symmetry_1
    _geom_angle_site_symmetry_3
    _geom_angle
    _geom_angle_publ_flag
    O1 Co1 O1 2_666 . 180.0 ?
    O1 Co1 O4 2_666 2_666 89.40(4) ?
    O1 Co1 O4 . 2_666 90.60(4) ?
    O1 Co1 O4 2_666 . 90.60(4) ?
    O1 Co1 O4 . . 89.40(4) ?
    O4 Co1 O4 2_666 . 180.0 ?
    O1 Co1 O5 2_666 . 91.09(4) ?
    O1 Co1 O5 . . 88.91(4) ?
    O4 Co1 O5 2_666 . 88.28(4) ?
    O4 Co1 O5 . . 91.72(4) ?
    O1 Co1 O5 2_666 2_666 88.91(4) ?
    O1 Co1 O5 . 2_666 91.09(4) ?
    O4 Co1 O5 2_666 2_666 91.72(4) ?
    O4 Co1 O5 . 2_666 88.28(4) ?
    O5 Co1 O5 . 2_666 180.00(8) ?
    C1 O1 Co1 . . 130.95(8) ?
    C2 O3 H3 . . 107.8(14) ?
    Co1 O4 H1 . . 118.7(16) ?
    Co1 O4 H2 . . 117.9(14) ?
    H1 O4 H2 . . 104(2) ?
    Co1 O5 H6 . . 107.4(18) ?
    Co1 O5 H10 . . 114.6(14) ?
    H6 O5 H10 . . 105(2) ?
    C7 N1 C8 . . 122.13(14) ?
    C7 N1 C9 . . 120.50(14) ?
    C8 N1 C9 . . 117.37(13) ?
    O2 C1 O1 . . 123.35(11) ?
    O2 C1 C3 . . 120.55(12) ?
    O1 C1 C3 . . 116.08(11) ?
    O3 C2 C3 . . 123.22(11) ?
    O3 C2 C6 . 2_765 116.24(11) ?
    C3 C2 C6 . 2_765 120.54(11) ?
    C2 C3 C4 . . 119.02(11) ?
    C2 C3 C1 . . 120.40(11) ?
    C4 C3 C1 . . 120.57(11) ?
    C5 C4 C3 . . 121.81(12) ?
    C5 C4 H4 . . 119.1 ?
    C3 C4 H4 . . 119.1 ?
    C4 C5 C6 . . 119.71(12) ?
    C4 C5 H5 . . 120.1 ?
    C6 C5 H5 . . 120.1 ?
    C6 C6 C5 2_765 . 120.13(14) ?
    C6 C6 C2 2_765 2_765 118.74(14) ?
    C5 C6 C2 . 2_765 121.14(11) ?
    O6 C7 N1 . . 124.91(14) ?
    O6 C7 H7 . . 117.5 ?
    N1 C7 H7 . . 117.5 ?
    N1 C8 H8A . . 109.5 ?
    N1 C8 H8B . . 109.5 ?
    H8A C8 H8B . . 109.5 ?
    N1 C8 H8C . . 109.5 ?
    H8A C8 H8C . . 109.5 ?
    H8B C8 H8C . . 109.5 ?
    N1 C9 H9A . . 109.5 ?
    N1 C9 H9B . . 109.5 ?
    H9A C9 H9B . . 109.5 ?
    N1 C9 H9C . . 109.5 ?
    H9A C9 H9C . . 109.5 ?
    H9B C9 H9C . . 109.5 ?
loop_
    _geom_torsion_atom_site_label_1
    _geom_torsion_atom_site_label_2
    _geom_torsion_atom_site_label_3
    _geom_torsion_atom_site_label_4
    _geom_torsion_site_symmetry_1
    _geom_torsion_site_symmetry_2
    _geom_torsion_site_symmetry_3
    _geom_torsion_site_symmetry_4
    _geom_torsion
    _geom_torsion_publ_flag
    Co1 O1 C1 O2 . . . . 12.6(2) ?
    Co1 O1 C1 C3 . . . . -168.77(8) ?
    O3 C2 C3 C4 . . . . -177.43(11) ?
    C6 C2 C3 C4 2_765 . . . 2.82(19) ?
    O3 C2 C3 C1 . . . . 3.5(2) ?
    C6 C2 C3 C1 2_765 . . . -176.22(11) ?
    O2 C1 C3 C2 . . . . 169.63(12) ?
    O1 C1 C3 C2 . . . . -9.05(18) ?
    O2 C1 C3 C4 . . . . -9.39(19) ?
    O1 C1 C3 C4 . . . . 171.94(11) ?
    C2 C3 C4 C5 . . . . -1.54(19) ?
    C1 C3 C4 C5 . . . . 177.49(12) ?
    C3 C4 C5 C6 . . . . -0.7(2) ?
    C4 C5 C6 C6 . . . 2_765 1.6(2) ?
    C4 C5 C6 C2 . . . 2_765 -178.74(12) ?
    C8 N1 C7 O6 . . . . -179.71(14) ?
    C9 N1 C7 O6 . . . . 0.7(2) ?
loop_
    _geom_hbond_atom_site_label_D
    _geom_hbond_atom_site_label_H
    _geom_hbond_atom_site_label_A
    _geom_hbond_site_symmetry_A
    _geom_hbond_distance_DH
    _geom_hbond_distance_HA
    _geom_hbond_distance_DA
    _geom_hbond_angle_DHA
    _geom_hbond_publ_flag
    O3 H3 O1 . 0.78(2) 1.81(2) 2.5168(13) 149.1(19) yes
    C7 H7 O4 2_676 0.95 2.56 3.2322(18) 127.7 no
    O4 H1 O6 . 0.76(2) 1.99(2) 2.7449(16) 178(2) yes
    O4 H2 O2 2_766 0.78(2) 1.96(2) 2.7284(15) 168(2) yes
    O5 H6 O2 2_666 0.79(3) 2.00(3) 2.7182(14) 151(2) yes
    O5 H10 O6 2_676 0.85(2) 1.95(2) 2.7836(15) 166(2) yes
_shelx_space_group_comment
;
The symmetry employed for this shelxl refinement is uniquely defined
by the following loop, which should always be used as a source of
symmetry information in preference to the above space-group names.
They are only intended as comments.
;
_shelx_estimated_absorpt_T_min     0.821
_shelx_estimated_absorpt_T_max     0.922
_shelx_hkl_file
;
  -1   0  -1 4168.93   95.85
   1   0   1 4126.03   94.96
  -1   0  -1 3901.15   90.85
   1   0   1 3975.73   92.41
   0  -1  -1   12.26    0.65
   0  -1  -1    8.90    0.39
   0   1   1    7.94    0.58
   0   1   1    8.20    0.44
   0   0   2   18.93    0.57
   0   0  -2   19.68    0.29
   0   0   2   18.62    0.37
   0   0  -2   17.61    0.88
   0  -1   1  527.12    7.91
   0   1  -1  543.47    8.41
   0   1  -1  505.11    7.91
   0  -1   1  487.77    8.12
   1   0  -1    7.73    0.46
   1   0  -1    8.11    0.45
  -1   0   1    9.38    0.67
  -1   0   1    7.55    0.46
  -1  -1   0   34.33    1.45
  -1  -1   0   35.33    1.81
   1   1   0   33.06    1.53
   1   1   0   34.14    1.78
  -1  -1  -1  948.31   17.42
   1   1   1  908.78   16.44
  -1  -1  -1  939.52   17.59
   1   1   1  906.91   16.61
  -1   0  -2   85.38    1.56
   1   0   2   87.48    1.71
   1   0   2   83.23    1.60
  -1   0  -2   87.20    1.76
   0  -1  -2  827.86   14.48
   0   1   2  857.79   14.57
   0  -1  -2  852.68   14.60
   0   1   2  833.77   15.29
   1  -1   0    2.60    0.37
   1  -1   0    2.54    0.41
  -1   1   0    2.06    0.17
  -1   1   0    1.98    0.25
   1   1  -1  333.29    6.14
   1   1  -1  317.51    6.31
  -1  -1   1  317.60    5.30
  -1  -1   1  320.95    5.14
   0   1  -2 1726.83   32.29
   0  -1   2 1688.44   31.40
   0  -1   2 1656.58   32.94
   0   1  -2 1658.72   33.55
  -1   1  -1    7.33    0.34
   1  -1   1    6.74    0.41
  -1   1  -1    7.79    0.67
   1  -1   1    8.00    0.46
   1   0  -2 1083.99   19.52
  -1   0   2 1024.75   18.32
   1   0  -2 1052.71   18.37
  -1   0   2 1073.75   19.29
   1  -1  -1  316.64    5.39
   1  -1  -1  313.62    5.71
   1   1   2 1164.79   22.11
  -1  -1  -2 1151.65   22.36
  -1  -1  -2 1097.99   22.38
   1   1   2 1173.16   21.90
   0   0  -3  518.98    8.83
   0   0  -3  605.69    8.75
   0   0  -3  527.18    9.30
   1  -1   2  493.01    7.71
   1  -1   2  483.27    7.38
  -1   1  -2  482.22    8.82
  -1   1  -2  461.05    7.62
   1   1  -2    7.39    0.55
  -1  -1   2    8.05    0.54
  -1  -1   2    8.36    0.44
   1   1  -2    9.19    0.75
   1  -1  -2  227.17    2.94
   1  -1  -2  237.73    3.13
   1  -1  -2  214.57    3.78
   1  -1  -2  216.85    3.68
   1   0   3   23.38    0.46
   1   0   3   24.36    0.84
  -1   0  -3   23.15    0.44
  -1   0  -3   24.99    0.90
   0   1   3  104.74    1.82
   0   1   3  101.10    1.74
   0  -1  -3  105.29    2.14
   0  -1  -3  105.02    1.83
   0   2   0 5432.91  140.06
   0  -2   0 5223.36  133.91
   0   2   0 5210.42  135.28
   0  -2   0 5246.80  136.10
  -2   0   0    1.07    0.30
   2   0   0    1.67    0.39
  -2   0   0    1.17    0.37
   0  -2  -1 2164.27   46.66
   0  -2  -1 2335.08   49.62
   0   2   1 2165.41   46.74
  -2   0  -1  415.14    7.00
  -2   0  -1  416.68    6.95
   2   0   1  417.37    7.58
   2   0   1  406.96    6.71
   0   1  -3  539.42    9.38
   0  -1   3  532.57    9.30
   0  -1   3  563.77    7.98
   1   1   3  816.75   15.56
  -1  -1  -3  817.20   14.89
   1   1   3  832.18   15.22
  -1  -1  -3  755.91   14.12
   1   0  -3  223.37    3.79
   1   0  -3  240.40    4.02
  -1   0   3  212.37    3.72
  -1   0   3  232.62    3.64
   0   2  -1    1.98    0.36
   0   2  -1    0.93    0.55
   0  -2   1    2.14    0.35
   0  -2   1    0.89    0.58
   1   2   0  197.76    3.55
  -1  -2   0  184.79    3.33
  -1  -2   0  191.64    3.55
   1   2   0  195.56    4.30
   2   0  -1  134.68    2.52
  -2   0   1  133.07    2.48
   2   0  -1  134.06    2.14
  -2   0   1  137.38    2.49
  -2  -1   0    6.01    0.52
  -2  -1   0    5.06    0.94
   2   1   0    5.25    0.90
   2   1   0    7.10    0.60
  -1  -2  -1 9564.93  290.93
  -1  -2  -1 9999.00  304.46
   1   2   1 9548.74  290.94
  -2  -1  -1    3.94    0.99
  -2  -1  -1    7.20    0.81
   2   1   1    5.85    0.56
   2   1   1    5.48    0.58
  -2   0  -2  180.42    2.98
   2   0   2  178.72    3.11
   2   0   2  182.90    3.44
  -2   0  -2  185.64    3.81
   0   2   2  514.65    9.29
   0   2   2  535.72    9.56
   0  -2  -2  538.61    9.68
   0  -2  -2  554.87   10.47
  -1   1  -3 1760.87   37.04
   1  -1   3 1769.69   33.31
  -1   1  -3 1788.25   36.68
   1  -1   3 1755.25   33.17
   1   2  -1  197.77    3.46
  -1  -2   1  185.96    3.40
  -1  -2   1  197.13    3.35
   1   2  -1  191.99    3.56
   1  -1  -3 2680.23   60.02
   1  -1  -3 2710.74   57.44
   1  -1  -3 2662.70   59.12
   1  -1  -3 2501.85   53.94
   2   1  -1   51.10    1.82
  -2  -1   1   53.84    1.77
   2   1  -1   53.05    1.29
  -2  -1   1   51.58    1.63
   0   0  -4   70.82    2.02
   0   0  -4   67.95    1.78
   0   0  -4   68.46    0.95
   0   0  -4   71.04    1.10
  -1  -1   3  172.03    3.02
   1   1  -3  171.80    3.02
   1   1  -3  183.86    3.06
  -1  -1   3  176.68    2.67
  -1   2   0  227.47    3.25
  -1   2   0  221.58    4.29
   1  -2   0  216.08    4.19
   1  -2   0  218.80    3.30
   1   2   2   15.33    0.76
   1   2   2   15.96    1.22
  -1  -2  -2   16.72    0.83
  -1  -2  -2   14.52    0.79
  -2  -1  -2   24.40    0.81
   2   1   2   26.33    1.27
   2   1   2   23.61    0.94
  -2  -1  -2   26.40    1.00
  -2   1   0  101.67    1.57
   2  -1   0  102.10    2.04
   2  -1   0  101.34    1.55
  -2   1   0  108.13    2.52
   0   2  -2  133.56    2.41
   0   2  -2  138.35    2.21
   0  -2   2  133.66    2.87
   0  -2   2  135.78    2.54
  -2   1  -1  480.77    8.39
   2  -1   1  494.18    8.23
   2  -1   1  475.04    8.38
  -2   1  -1  514.73    8.56
  -1   2   1   31.87    1.33
  -1   2   1   30.59    0.66
   1  -2  -1   28.87    0.92
   1  -2  -1   31.41    0.58
  -1   2  -1  262.90    4.77
   1  -2   1  249.98    3.90
   1  -2   1  247.54    4.16
  -1   2  -1  252.78    4.24
  -2   0   2  443.78    8.29
   2   0  -2  453.76    7.36
  -2   0   2  428.29    6.87
   2   0  -2  452.39    7.94
   1   0   4   64.65    1.04
   1   0   4   72.11    2.08
  -1   0  -4   75.46    1.68
  -2   1   1  236.67    4.25
   2  -1  -1  227.52    2.90
   2  -1  -1  233.56    4.77
  -2   1   1  240.31    3.08
   0  -1  -4    7.14    0.37
   0  -1  -4    6.02    0.48
   0   1   4    6.64    0.59
   0   1   4    4.99    0.45
   1   1   4    5.57    0.52
  -1  -1  -4    4.53    0.56
   1   1   4    4.15    0.37
  -1  -1  -4    3.52    0.60
   2   0   3    4.71    0.36
  -2   0  -3    4.20    0.35
   2   0   3    4.06    0.79
  -2   0  -3    4.09    0.53
  -1  -2   2    2.29    0.37
   1   2  -2    2.14    0.48
   1   2  -2    2.52    0.39
  -1  -2   2    2.14    0.43
   0  -2  -3   78.04    1.72
   0   2   3   82.56    1.52
   0  -2  -3   83.89    1.98
   0   2   3   78.71    1.72
   2  -1   2  673.56   12.37
  -2   1  -2  683.48   12.62
   2  -1   2  682.67   12.17
  -2   1  -2  688.18   12.53
  -2  -1   2  819.74   15.06
  -2  -1   2  787.01   14.52
   2   1  -2  798.79   15.70
   2   1  -2  835.00   15.41
   0   1  -4    1.57    0.60
   0  -1   4    0.83    0.62
   0   1  -4    1.83    0.13
  -1   2   2   36.84    0.55
  -1   2   2   34.95    1.06
   1  -2  -2   36.72    1.05
   1  -2  -2   37.30    0.69
   1   0  -4  561.69    9.73
  -1   0   4  556.52    9.70
  -1   0   4  536.65    9.74
   1   0  -4  544.74    9.82
  -2  -1  -3   40.78    1.05
   2   1   3   43.72    1.25
   2   1   3   40.11    1.52
  -2  -1  -3   44.22    1.32
   1   2   3    5.91    0.57
  -1  -2  -3    6.13    0.63
   1   2   3    5.33    0.87
  -1  -2  -3    5.96    0.57
  -1   2  -2  283.32    5.09
  -1   2  -2  273.72    4.46
   1  -2   2  279.06    4.53
   1  -2   2  281.21    5.09
   2  -1  -2  120.42    1.60
   2  -1  -2  118.75    2.42
  -2   1   2  114.63    1.43
  -2   1   2  121.52    2.40
  -2  -2  -1 1039.28   21.89
  -2  -2  -1 1038.82   21.22
   2   2   1 1062.41   21.84
   2   2   0   53.13    2.16
   2   2   0   52.59    2.02
  -2  -2   0   56.15    2.17
  -2  -2   0   54.13    1.90
  -1   1  -4  124.62    2.35
  -1   1  -4  138.26    2.75
   1  -1   4  123.24    1.48
   0  -2   3   34.30    0.94
   0   2  -3   35.10    0.92
   0  -2   3   29.75    1.39
   0   2  -3   28.82    1.37
   1  -1  -4  708.03   13.60
   1  -1  -4  708.60   12.42
   1  -1  -4  752.65   13.09
   2   0  -3  245.77    3.96
  -2   0   3  250.38    4.47
   2   0  -3  250.84    4.48
  -2   0   3  246.13    3.94
  -1  -1   4    6.06    0.49
  -1  -1   4    5.58    0.52
   1   1  -4    6.98    0.46
   1   1  -4    5.84    0.83
   2   2   2  392.97    7.41
  -2  -2  -2  410.56    7.96
  -2  -2  -2  420.33    8.39
   2   2   2  403.56    7.68
  -2  -2   1  108.24    2.43
   2   2  -1  101.63    2.79
   2   2  -1  107.28    2.50
  -2  -2   1  106.39    2.21
  -2   1  -3  621.89   11.98
  -2   1  -3  591.39   10.45
   2  -1   3  610.00   11.79
   2  -1   3  591.53   10.47
   1  -2  -3   16.95    0.76
   1  -2  -3   17.09    0.54
  -1   2   3   16.50    0.52
  -1   2   3   16.85    0.79
   0   0  -5   23.53    0.83
   0   0  -5   24.59    0.96
   0   0  -5   26.02    0.61
   0   0  -5   24.18    0.59
  -1  -2   3  543.29   10.68
  -1  -2   3  553.66    9.95
   1   2  -3  535.24   10.00
   1   2  -3  546.98    9.57
  -2  -1   3  637.09   11.58
  -2  -1   3  621.35   11.45
   2   1  -3  641.19   12.06
   2   1  -3  657.75   12.49
   2   0   4   35.62    1.05
  -2   0  -4   35.71    0.98
   2   0   4   39.76    1.25
  -2   0  -4   34.75    1.74
  -1   2  -3  365.86    5.81
   1  -2   3  377.63    7.18
   1  -2   3  354.61    5.94
  -1   2  -3  365.80    6.96
   0  -2  -4    0.64    0.33
   0   2   4    0.26    0.42
   0   2   4    0.21    0.31
   0  -2  -4    0.03    0.46
  -1   0  -5  172.13    2.40
  -1   0  -5  171.68    3.49
   1   0   5  171.03    2.39
   1   0   5  182.00    4.19
   2   1   4  474.50    9.11
  -2  -1  -4  495.54    9.53
  -2  -1  -4  470.03    8.83
   2   1   4  491.43    9.33
   2  -1  -3  414.57    6.29
  -2   1   3  422.60    6.33
   2  -1  -3  411.39    7.73
  -2   2   0  281.72    4.20
   2  -2   0  302.56    6.27
   2  -2   0  287.14    5.77
  -2   2   0  282.23    3.92
  -1  -2  -4  201.46    3.87
   1   2   4  201.57    4.40
   1   2   4  206.84    3.97
  -1  -2  -4  202.35    3.99
   0   1   5   21.25    0.61
   0  -1  -5   21.09    1.22
   0  -1  -5   20.56    0.61
   0   1   5   19.32    0.81
   0   3   0    7.26    0.97
   0   3   0   10.56    0.68
   0  -3   0    7.54    0.71
   0  -3   0    8.29    0.53
   0  -3  -1  276.58    4.90
   0   3   1  259.98    4.71
   0   3   1  261.59    5.73
   0  -3  -1  270.09    5.18
  -2   2  -1 1444.39   28.27
   2  -2   1 1395.95   29.24
   2  -2   1 1302.04   27.33
  -2   2  -1 1493.83   28.26
   2   2   3  391.55    7.63
  -2  -2  -3  389.89    7.37
  -2  -2  -3  405.52    9.00
   2   2   3  397.94    7.63
  -3   0   0   43.77    1.33
  -3   0   0   42.11    1.11
   3   0   0   38.85    1.28
  -3   0  -1   17.86    1.20
  -3   0  -1   17.87    0.83
   3   0   1   16.74    0.71
   3   0   1   17.44    0.85
  -1  -1  -5  335.79    6.41
   1   1   5  328.70    5.87
   1   1   5  349.30    6.60
  -1  -1  -5  322.85    5.41
   2  -2  -1  112.00    2.49
   2  -2  -1  111.17    2.87
   2   2  -2  116.76    2.48
  -2  -2   2  110.19    2.37
   2   2  -2  116.12    2.69
  -2  -2   2  112.95    2.82
   1   3   1 1260.16   25.91
   1   3   1 1239.84   25.70
  -1  -3  -1 1242.45   25.72
  -1  -3  -1 1255.61   25.97
  -1  -3   0    4.18    0.98
   1   3   0    4.27    1.07
   1   3   0    4.18    0.65
  -1  -3   0    4.06    0.65
   3   1   1   92.41    2.23
  -3  -1  -1   91.28    2.99
   3   1   1   95.20    2.17
  -3  -1  -1   97.16    2.71
   0   3  -1    3.95    0.79
   0  -3   1    4.00    0.56
   0   3  -1    4.02    0.54
   0  -3   1    3.01    0.72
  -3  -1   0  176.11    4.12
   3   1   0  184.53    3.69
   3   1   0  179.88    3.67
  -3  -1   0  180.06    4.37
   0   1  -5   18.65    0.98
   0   1  -5   17.75    0.27
   0   1  -5   20.44    0.33
   0   1  -5   20.76    0.87
   3   0  -1   96.87    2.33
   3   0  -1   99.24    2.23
  -3   0   1   97.78    2.31
  -3   0   1   99.42    2.21
   0  -3  -2  124.90    2.40
   0   3   2  123.13    2.43
   0   3   2  122.14    2.70
   0  -3  -2  126.11    3.46
   1   0  -5 5139.24  133.25
   1   0  -5 5069.89  135.87
   1   0  -5 4917.45  129.52
   1   0  -5 4981.25  128.35
  -3   0  -2   25.49    1.44
   3   0   2   26.21    0.93
  -3   0  -2   26.18    1.37
   3   0   2   24.86    0.97
   0   2  -4   34.38    1.56
   0  -2   4   36.39    0.83
   0  -2   4   33.36    1.10
   0   2  -4   37.55    0.84
   1   3   2  180.62    4.52
   1   3   2  173.42    3.67
  -1  -3  -2  168.00    3.62
  -1  -3  -2  182.69    3.86
   2  -2   2  591.24   10.93
  -2   2  -2  612.23   11.02
   2  -2   2  600.36   10.86
  -2   2  -2  607.87   10.58
  -1  -3   1  396.28    7.48
  -1  -3   1  406.14    7.70
   1   3  -1  406.47    7.97
   1   3  -1  409.12    8.48
  -3  -1  -2  138.54    2.78
  -3  -1  -2  136.32    3.06
   3   1   2  136.75    2.87
   3   1   2  130.62    2.83
  -2   0   4  771.24   14.63
   2   0  -4  794.51   15.52
   2   0  -4  751.63   13.69
  -2   0   4  765.47   13.91
   2  -1   4 1774.73   39.33
   2  -1   4 1938.96   39.33
  -2   1  -4 1963.39   39.76
  -2   1  -4 1819.03   40.20
   2  -2  -2   10.62    0.71
   2  -2  -2   11.75    0.79
   3   1  -1  189.80    4.52
   3   1  -1  193.76    3.85
  -3  -1   1  194.07    4.41
  -3  -1   1  180.22    4.31
  -1   1  -5    2.55    0.57
  -1   1  -5    2.83    0.47
   1  -2  -4   28.99    1.49
  -1   2   4   26.68    0.82
  -1   2   4   28.53    1.44
   1  -2  -4   29.57    0.86
  -1   3   0  164.71    3.28
   1  -3   0  175.12    3.07
   1  -3   0  166.72    3.37
  -1   3   0  174.70    3.37
   1  -1  -5  964.03   18.92
   1  -1  -5 1031.77   19.65
   1  -1  -5  968.78   19.05
   1  -1  -5  983.75   18.37
   3  -1   0   62.50    1.68
  -3   1   0   64.38    1.69
  -3   1   0   67.38    1.20
   3  -1   0   63.46    1.09
   0  -3   2  372.58    6.92
   0  -3   2  366.24    6.67
   0   3  -2  401.89    7.71
   0   3  -2  386.08    7.21
  -1   3   1   44.23    1.32
  -1   3   1   44.88    1.30
   1  -3  -1   43.38    1.02
   1  -3  -1   45.42    1.38
   3  -1   1  262.34    4.33
   3  -1   1  261.75    5.64
  -3   1  -1  269.74    5.08
  -3   1  -1  266.29    4.93
  -1   2  -4    0.12    0.14
  -1   2  -4    0.61    0.35
   1  -2   4    0.50    0.36
   1  -2   4    1.97    0.25
   1   2  -4  376.28    7.75
   1   2  -4  391.62    6.99
  -1  -2   4  371.00    6.52
  -1  -2   4  370.49    7.60
   1   1  -5  450.60    9.10
  -1  -1   5  482.84    7.83
  -1  -1   5  463.65    8.71
   1   1  -5  484.94    7.82
  -1   3  -1   15.89    0.89
  -1   3  -1   16.00    0.74
   1  -3   1   16.72    0.81
   1  -3   1   16.06    0.60
  -2  -2  -4  252.09    4.85
   2   2   4  254.78    5.14
  -2  -2  -4  257.25    5.38
   2   2   4  257.68    5.83
  -3   0   2    7.75    0.42
  -3   0   2    5.64    1.02
   3   0  -2    6.75    1.08
   3   0  -2    5.04    0.74
   2   1  -4  250.09    4.66
  -2  -1   4  265.73    5.17
   2   1  -4  256.36    4.56
  -2  -1   4  243.95    5.04
  -3   0  -3  281.29    6.20
   3   0   3  286.11    5.69
   3   0   3  271.61    5.19
  -3   0  -3  277.09    5.00
   0  -3  -3   59.95    1.73
   0   3   3   60.57    1.44
   0  -3  -3   63.16    2.07
   0   3   3   59.51    1.66
   2  -1  -4  108.23    1.87
   2  -1  -4  117.14    2.05
   2  -1  -4  111.01    2.43
   2  -1  -4  114.07    2.77
  -2   0  -5  117.92    2.08
  -2   0  -5  121.23    2.79
   2   0   5  113.52    1.85
   2   0   5  119.09    2.65
   3  -1  -1  529.58    8.55
  -3   1   1  550.60   10.65
   3  -1  -1  553.48   10.82
  -3   1   1  539.11    8.87
  -2  -2   3    1.21    0.38
   2   2  -3    1.13    0.42
  -2  -2   3    1.19    0.43
   2   2  -3    1.42    0.52
  -1  -3  -3  457.22    9.06
   1   3   3  476.66   10.20
  -1  -3  -3  463.15    9.23
   1   3   3  477.08    9.25
   3   1   3  517.65   10.53
  -3  -1  -3  488.62    9.80
  -3  -1  -3  500.11    9.37
   3   1   3  497.61   10.53
   1   3  -2  145.91    3.19
  -1  -3   2  137.44    2.87
  -1  -3   2  128.79    3.27
   1   3  -2  137.61    2.81
   0   2   5  361.45    6.67
   0  -2  -5  381.00    6.99
   0  -2  -5  365.38    6.79
   0   2   5  356.66    6.71
   2   1   5  270.57    4.79
  -2  -1  -5  273.63    5.57
   2   1   5  261.64    5.33
  -2  -1  -5  270.08    4.64
  -1  -2  -5  109.27    2.94
   1   2   5  107.11    2.25
  -1  -2  -5  111.65    2.58
   1   2   5  112.50    3.06
   3  -1   2   44.33    1.46
  -3   1  -2   46.29    1.15
   3  -1   2   46.47    1.73
  -3   1  -2   46.83    1.70
   1  -3  -2    5.75    0.47
  -1   3   2    5.80    0.34
   1  -3  -2    6.45    1.05
  -1   3   2    7.25    0.97
   2  -2   3  846.94   15.86
   2  -2   3  870.16   16.41
  -2   2  -3  856.41   16.75
  -2   2  -3  835.84   16.40
  -3  -1   2  183.71    3.69
   3   1  -2  189.20    4.45
   3   1  -2  185.32    3.82
   2   3   1  244.14    5.08
   2   3   1  246.42    6.18
  -2  -3  -1  237.74    4.83
  -2  -3  -1  252.05    5.31
   3   2   1  448.67    8.79
  -3  -2  -1  432.47    9.79
  -3  -2  -1  431.28    8.40
   3   2   1  435.46    9.75
  -2  -3   0  125.65    2.84
  -2  -3   0  126.15    3.06
   2   3   0  131.67    3.03
   2   3   0  127.63    3.15
   0   0  -6  491.20   10.47
   0   0  -6  541.53    8.64
   0   0  -6  526.90    8.46
   0   0  -6  491.09    9.32
   3   2   0  586.80   12.88
   3   2   0  591.46   11.76
  -3  -2   0  603.38   12.22
  -3  -2   0  586.71   11.50
   2  -2  -3    1.50    0.50
   2  -2  -3    1.02    0.44
  -1   3  -2  285.03    5.53
   1  -3   2  277.59    5.48
   1  -3   2  277.41    5.10
  -1   3  -2  276.74    5.44
  -2  -3  -2  690.79   15.28
   2   3   2  688.93   14.06
  -2  -3  -2  664.11   14.35
   2   3   2  677.90   13.72
   1   0   6  155.61    2.16
  -1   0  -6  161.11    3.51
   1   0   6  166.38    4.18
  -1   0  -6  159.33    2.23
  -3  -2  -2  377.74    8.90
  -3  -2  -2  384.58    8.26
   3   2   2  392.39    7.79
   3   2   2  378.64    7.73
   0  -1  -6  247.08    4.77
   0  -1  -6  229.84    4.26
   0   1   6  245.48    4.72
   0   1   6  222.93    3.82
   3  -1  -2  597.15   12.17
  -3   1   2  650.94   10.42
  -3   1   2  643.39   13.48
   3  -1  -2  667.28   10.79
   2   3  -1    4.77    0.77
   2   3  -1    5.42    1.11
  -2  -3   1    4.44    0.71
  -2  -3   1    4.48    0.99
  -1  -1  -6   16.45    0.58
  -1  -1  -6   14.47    0.94
   1   1   6   14.78    0.87
   1   1   6   15.23    0.77
   0   3  -3  226.33    4.41
   0   3  -3  225.27    4.39
   0  -3   3  221.12    4.85
   0  -3   3  215.72    3.91
  -3  -2   1  549.64   12.04
  -3  -2   1  582.77   11.41
   3   2  -1  589.71   12.45
   3   2  -1  570.01   11.59
   3  -1   3  354.09    6.52
  -3   1  -3  375.46    7.30
   3  -1   3  386.18    7.66
  -3   1  -3  366.60    7.52
   0   2  -5  373.55    5.59
   0   2  -5  377.76    7.25
   0  -2   5  372.70    7.76
   0  -2   5  376.93    5.60
  -2   1  -5   24.85    1.11
   2  -1   5   23.44    1.12
  -2   1  -5   25.49    0.64
   2  -1   5   26.16    0.66
   3   0  -3   17.42    0.99
   3   0  -3   16.85    0.94
  -3   0   3   19.53    1.33
  -3   0   3   16.98    0.81
   1  -3  -3  139.48    3.71
  -1   3   3  137.18    2.41
   1  -3  -3  140.52    2.52
  -1   3   3  132.29    2.89
  -3   0  -4  435.37    8.25
  -3   0  -4  428.54    8.55
   3   0   4  423.90    7.70
   3   0   4  437.82    8.60
  -3  -1  -4  378.85    7.84
   3   1   4  376.14    7.17
  -3  -1  -4  384.07    7.79
   3   1   4  379.54    8.34
   0  -3  -4  355.85    7.07
   0   3   4  358.30    6.57
   0   3   4  355.89    7.78
   0  -3  -4  372.97    7.00
  -1  -3  -4  209.58    5.25
  -1  -3  -4  203.03    4.33
   1   3   4  208.39    4.26
   1   3   4  207.07    5.05
   0   1  -6  266.20    3.21
   0   1  -6  233.92    4.70
   0   1  -6  241.93    5.86
   0   1  -6  266.67    3.21
   1   3  -3   15.70    1.56
  -1  -3   3   21.79    1.15
   1   3  -3   21.81    1.23
  -1  -3   3   22.46    0.96
   2   0  -5  436.91    8.37
  -2   0   5  430.16    8.45
   2   0  -5  401.07    7.61
  -2   0   5  409.06    7.35
   1  -2  -5  921.66   18.52
  -1   2   5  859.37   16.43
   1  -2  -5  923.78   17.45
  -1   2   5  870.20   17.72
   2   3   3 1237.91   26.64
  -2  -3  -3 1258.61   28.58
   2   3   3 1289.93   27.82
  -2  -3  -3 1267.26   27.18
  -3  -2  -3   77.70    3.09
   3   2   3   74.80    2.14
   3   2   3   75.33    2.06
  -3  -2  -3   74.66    1.93
   1   0  -6  313.04    6.09
   1   0  -6  305.71    5.06
   1   0  -6  304.73    5.71
   1   0  -6  332.04    5.52
  -2  -2  -5    8.32    0.67
   2   2   5    7.98    0.69
   2   2   5    7.86    0.78
  -2  -2  -5    8.18    1.36
  -3  -1   3  108.94    2.41
  -3  -1   3  100.62    2.58
   3   1  -3  112.84    3.10
   3   1  -3  109.35    2.48
  -2   2  -4  975.96   20.41
   2  -2   4 1043.70   19.92
   2  -2   4 1056.70   19.91
  -2   2  -4 1003.86   20.82
   1  -2   5  756.73   12.22
  -1   2  -5  699.28   14.75
   1  -2   5  765.70   12.28
  -1   2  -5  731.19   16.16
  -1   3  -3  994.29   19.90
   1  -3   3  996.85   19.88
   1  -3   3  961.14   18.52
  -1   3  -3  947.81   18.37
  -1   1  -6  676.03   13.86
  -1   1  -6  665.71   13.79
  -2  -2   4  792.48   15.38
  -2  -2   4  795.04   16.58
   2   2  -4  851.90   16.89
   2   2  -4  774.95   16.57
  -2  -3   2  133.54    3.41
   2   3  -2  133.36    2.98
   2   3  -2  134.73    3.22
  -2  -3   2  133.93    2.96
   1   2  -5  752.04   13.60
  -1  -2   5  709.77   14.27
  -1  -2   5  728.13   13.09
   1   2  -5  702.66   14.77
   2  -3   0   63.08    1.64
  -2   3   0   63.35    1.66
  -3  -2   2  461.08    9.02
   3   2  -2  464.82    9.12
   3   2  -2  468.96    9.53
  -3  -2   2  454.09    8.83
   1  -1  -6   94.03    1.89
   1  -1  -6   95.83    1.85
   1  -1  -6   94.97    1.97
   1  -1  -6   90.00    1.75
   3  -2   0  312.25    6.58
   3  -2   0  288.37    5.90
  -3   2   0  310.88    4.53
  -3   2   0  295.31    4.59
   2  -2  -4   13.21    0.37
   2  -2  -4   14.61    1.20
   2  -2  -4   13.13    0.40
   2  -2  -4   14.21    1.36
   2   1  -5   37.91    1.00
   2   1  -5   36.49    1.16
  -2  -1   5   38.25    1.36
   2  -1  -5  281.05    5.03
   2  -1  -5  270.56    5.08
   2  -1  -5  276.07    5.79
   2  -1  -5  261.48    4.53
   3  -1  -3  410.70    8.41
  -3   1   3  435.37    6.86
  -3   1   3  437.05    8.74
   3  -1  -3  497.28    7.79
   3  -2   1  279.56    5.39
   3  -2   1  292.83    5.76
  -3   2  -1  286.68    4.94
  -3   2  -1  287.02    4.67
   2  -3  -1   42.15    1.83
   2  -3  -1   42.03    0.58
  -2   3   1   43.78    0.81
  -2   3   1   43.57    1.35
  -2   3  -1   74.95    1.34
   2  -3   1   76.43    1.77
   2   0   6  354.70    7.81
  -2   0  -6  336.33    6.95
  -2   0  -6  332.62    5.35
   2   0   6  334.58    5.56
  -3   2   1  325.67    4.14
   3  -2  -1  326.45    7.11
   3  -2  -1  330.97    7.44
  -1  -1   6   71.86    1.79
  -1  -1   6   74.27    1.25
   1   1  -6   73.96    1.83
   1   1  -6   78.61    1.27
   2   1   6    1.05    0.79
  -2  -1  -6    1.35    0.53
   2   1   6    0.90    0.31
  -2  -1  -6    0.94    0.45
   1   2   6  206.42    4.02
  -1  -2  -6  226.06    4.73
   1   2   6  222.01    5.15
  -1  -2  -6  209.58    4.72
   0   2   6 1976.93   44.84
   0  -2  -6 1918.24   43.68
   0   2   6 1858.91   42.20
   0  -2  -6 2050.39   45.60
  -3   1  -4  243.92    4.73
   3  -1   4  240.80    4.70
   3  -1   4  252.84    5.67
  -3   1  -4  247.04    5.59
   0   3  -4    2.09    0.51
   0  -3   4    2.44    0.49
   0  -3   4    2.14    0.49
   0   3  -4    1.84    0.46
   3  -2   2   30.01    1.06
  -3   2  -2   29.99    1.17
  -3   2  -2   31.98    1.00
   3  -2   2   28.84    0.96
  -1   3   4    0.78    0.31
   1  -3  -4    1.18    0.37
  -1   3   4    0.21    0.44
   1  -3  -4    0.63    0.47
  -3  -2  -4   93.48    2.67
   3   2   4   90.24    2.40
   3   2   4   94.79    3.04
  -3  -2  -4   93.78    2.21
  -2  -3  -4  868.40   18.63
  -2  -3  -4  904.10   19.59
   2   3   4  836.09   17.71
   2   3   4  850.46   17.84
   2  -3  -2   17.45    1.35
  -2   3   2   16.25    0.91
   2  -3   2  240.83    4.71
  -2   3  -2  254.71    4.71
  -2   3  -2  249.39    4.37
   2  -3   2  249.91    5.30
   3   0  -4  237.79    4.79
  -3   0   4  237.15    5.35
   3   0  -4  232.11    4.20
  -3   0   4  227.63    4.27
  -3   0  -5  453.89    9.34
   3   0   5  467.84    9.54
   3   0   5  450.76    8.60
  -3   0  -5  456.82    8.53
  -3  -1  -5  633.99   13.13
   3   1   5  624.40   12.82
   3   1   5  607.79   11.82
  -3  -1  -5  595.59   11.24
   0   4   0 1022.27   21.66
   0  -4   0 1059.81   23.37
   0   4   0 1051.03   22.95
   0  -4   0 1043.52   21.23
   0   4   1    0.43    0.45
   0  -4  -1    0.56    0.50
   0  -4  -1    0.33    0.52
   0   4   1    1.02    0.64
   3  -2  -2 1031.66   21.56
   3  -2  -2  978.69   20.99
  -1  -3  -5   19.76    1.10
  -1  -3  -5   19.97    1.06
   1   3   5   18.83    1.44
   1   3   5   18.91    0.93
   1   3  -4    8.46    0.79
  -1  -3   4   10.27    1.13
  -1  -3   4    9.41    0.78
   1   3  -4    9.84    0.87
   0  -3  -5  194.98    4.12
   0  -3  -5  194.92    3.89
   0   3   5  185.02    3.87
   0   3   5  188.00    3.68
   1   4   1 2430.13   57.20
   1   4   1 2345.38   56.99
  -1  -4  -1 2312.98   55.07
  -1  -4  -1 2299.99   54.53
  -3  -3  -1  102.69    2.57
   3   3   1  105.56    3.71
   3   3   1  104.78    2.74
  -3  -3  -1   96.67    3.64
   2   3  -3  110.20    3.14
   2   3  -3  110.41    2.89
  -2  -3   3  105.24    2.51
  -2  -3   3  103.58    2.30
  -1  -4   0  369.90    8.14
   1   4   0  367.82    7.54
   1   4   0  368.21    7.76
  -1  -4   0  368.57    8.48
   4   0   1   59.87    1.72
  -4   0  -1   55.73    2.10
   4   0   1   58.46    1.44
  -4   0  -1   63.92    1.79
   0   0  -7   89.50    1.37
   0   0  -7   92.20    2.32
   0   0  -7   90.92    2.13
   0   0  -7   94.69    1.57
   4   0   0   71.00    2.59
  -4   0   0   69.40    2.17
   4   0   0   72.16    1.62
  -4   0   0   78.77    2.65
  -4  -1  -1  119.86    3.60
   4   1   1  131.76    3.75
  -4  -1  -1  132.67    3.66
   4   1   1  125.44    2.89
  -3  -3   0  361.46    8.64
  -3  -3   0  367.57    8.21
   3   3   0  370.66    8.88
   3   3   0  361.14    8.44
   3   2  -3  113.94    3.64
  -3  -2   3  116.34    3.16
  -3  -2   3  116.13    2.62
   3   2  -3  119.86    3.32
   1  -3   4    3.22    0.49
  -1   3  -4    2.10    0.45
  -1   3  -4    3.09    0.50
   1  -3   4    2.48    0.33
  -3  -1   4   87.43    1.94
  -3  -1   4   95.56    2.21
   3   1  -4   93.68    2.22
   3   1  -4   92.93    2.23
   4   1   0  312.85    6.38
  -4  -1   0  303.90    6.29
  -4  -1   0  311.42    6.31
   4   1   0  323.08    6.41
  -1   0  -7   60.41    1.88
  -1   0  -7   64.47    0.95
   1   0   7   57.26    1.83
   1   0   7   60.68    0.84
  -3  -3  -2  200.87    5.67
  -3  -3  -2  204.15    4.47
   3   3   2  203.64    5.52
   3   3   2  216.76    4.74
   0   4  -1  372.15    8.16
   0  -4   1  373.49    7.18
   0  -4   1  371.46    8.32
   0   4  -1  366.93    8.30
  -2   1  -6    1.73    0.45
  -2   1  -6    1.72    0.54
   2  -1   6    0.97    0.18
   0   4   2   44.59    1.33
   0  -4  -2   43.26    1.70
   0   4   2   45.35    2.12
   0  -4  -2   45.96    2.30
  -1  -4  -2  465.81    9.46
   1   4   2  477.49    9.84
   1   4   2  485.00   10.76
  -1  -4  -2  459.30    9.60
   0  -1  -7   20.87    0.88
   0  -1  -7   18.96    0.98
   0   1   7   18.95    0.82
   0   1   7   20.30    0.98
  -4   0  -2   26.35    1.13
   4   0   2   25.81    0.99
  -4   0  -2   31.02    1.65
   4   0   2   28.18    1.16
   1   1   7    6.55    0.53
  -1  -1  -7    8.36    0.81
   1   1   7    3.63    1.17
  -1  -1  -7    7.84    0.61
   4   1   2  441.95    9.71
  -4  -1  -2  433.57    8.64
  -4  -1  -2  422.26    8.88
   4   1   2  438.03    8.88
  -3   2  -3  216.20    4.28
   3  -2   3  214.93    4.46
  -3   2  -3  210.39    4.51
   3  -2   3  201.73    3.98
   0  -2   6  439.64    9.53
   0   2  -6  448.16    9.63
   0   2  -6  476.81    6.92
   0  -2   6  459.70    6.61
   2  -2   5  116.59    1.77
  -2   2  -5  118.40    3.39
   2  -2   5  117.09    2.04
  -2   2  -5  119.45    3.10
  -1  -4   1   54.76    2.13
  -1  -4   1   50.95    2.25
   1   4  -1   50.53    2.14
   1   4  -1   49.21    1.74
   2   2   6  524.22   10.75
  -2  -2  -6  506.45   10.57
   2   2   6  504.88    9.89
  -2  -2  -6  529.32   11.06
  -3   1   4  157.57    2.38
   3  -1  -4  163.95    2.55
   3  -1  -4  159.95    4.19
  -3   1   4  163.18    3.53
   1  -2  -6    2.75    0.54
  -1   2   6    2.55    0.38
   1  -2  -6    1.67    0.74
  -1   2   6    2.28    0.45
   4   0  -1  439.18    8.44
   4   0  -1  428.14    8.70
  -4   0   1  439.49    8.52
  -4   0   1  427.37    8.66
   2  -3  -3  261.37    5.42
  -2   3   3  262.79    5.44
   3   3  -1  289.60    6.17
   3   3  -1  297.07    6.52
  -3  -3   1  304.28    7.36
  -3  -3   1  294.55    6.83
  -2   0   6  188.66    3.98
   2   0  -6  182.92    3.87
   2   0  -6  187.35    3.52
  -2   0   6  188.53    3.59
  -2   3  -3  194.80    4.13
  -2   3  -3  201.96    4.52
   2  -3   3  195.23    4.17
   2  -3   3  192.47    3.73
  -4  -1   1  227.42    4.73
  -4  -1   1  218.57    5.13
   4   1  -1  223.72    4.74
   4   1  -1  213.66    5.19
  -2  -2   5   79.36    2.00
   2   2  -5   81.12    2.67
   2   2  -5   83.04    2.19
  -2  -2   5   79.94    1.71
   2  -2  -5  160.83    3.41
   2  -2  -5  157.84    3.48
   2  -2  -5  162.24    2.56
   2  -2  -5  167.42    2.73
  -1   2  -6  430.37    9.28
  -1   2  -6  433.14    9.13
  -3  -3  -3   64.31    2.19
   3   3   3   65.69    2.08
   3   3   3   67.28    2.06
  -3  -3  -3   63.23    2.62
   1  -4   0  529.36   10.82
   1  -4   0  537.37   10.14
  -1   4   0  530.36   10.58
  -1   4   0  506.03   10.27
   0   1  -7  188.47    3.98
   0   1  -7  198.12    5.17
   3  -2  -3  198.50    4.23
   3  -2  -3  200.07    4.38
   3  -1   5  179.66    3.46
  -3   1  -5  178.30    3.44
  -3   1  -5  170.14    3.85
   3  -1   5  193.57    4.79
  -1   4   1   51.60    1.64
   1  -4  -1   52.59    1.73
   1  -4  -1   52.53    1.35
  -1   4   1   51.03    1.60
   3   2   5  125.44    3.11
  -3  -2  -5  131.13    2.88
  -3  -2  -5  132.12    4.26
   3   2   5  127.31    2.90
   0   4  -2  105.13    3.23
   0   4  -2  105.15    2.92
   0  -4   2   94.78    2.90
   0  -4   2  109.54    2.93
   1   4   3   42.60    1.48
  -1  -4  -3   43.58    1.67
  -1  -4  -3   44.81    1.54
   1   4   3   43.92    2.21
  -2  -3  -5    1.10    1.00
  -2  -3  -5    0.99    0.55
   2   3   5    1.60    0.56
   2   3   5    1.51    0.54
  -4  -1  -3  149.43    3.91
  -4  -1  -3  141.87    4.33
   4   1   3  143.80    4.09
   4   1   3  151.63    4.09
   0  -4  -3  246.45    4.83
   0   4   3  249.36    5.32
   0   4   3  238.28    4.66
   0  -4  -3  239.81    5.21
   1   0  -7   43.06    1.31
   1   0  -7   47.20    1.28
   1   0  -7   46.00    1.46
   4   0   3  104.24    2.46
   4   0   3  105.47    2.48
  -4   0  -3  104.85    2.62
  -4   0  -3  104.56    2.40
   4  -1   1  109.53    2.06
   4  -1   1  112.97    2.71
  -4   1  -1  116.17    3.33
  -4   1  -1  114.79    2.29
  -4   1   0    5.96    0.71
  -4   1   0    5.02    0.61
   4  -1   0    6.53    1.11
   4  -1   0    5.48    0.55
  -1  -2   6  103.47    1.88
  -1  -2   6   98.71    2.98
   1   2  -6  101.28    1.98
   1   2  -6  100.64    2.48
   2  -1  -6  247.47    4.27
   2  -1  -6  251.98    4.46
   2  -1  -6  249.84    4.75
   2  -1  -6  250.38    4.90
   1  -3  -5    3.52    0.61
  -1   3   5    3.38    0.48
  -1   3   5    2.72    0.58
   1  -3  -5    2.95    0.54
  -2  -4  -1  338.33    7.20
  -2  -4  -1  331.91    8.21
   2   4   1  339.93    7.48
   2   4   1  352.80    7.52
  -1   1  -7  366.40    7.37
  -1   1  -7  375.82    8.73
   1  -4   1  188.62    3.90
  -1   4  -1  193.54    3.83
   1  -4   1  187.34    4.03
  -1   4  -1  179.48    3.79
  -2  -1   6   12.60    0.58
   2   1  -6   12.06    0.75
   2   1  -6   12.61    0.58
  -2  -1   6   11.98    0.73
   1   4  -2  360.50    7.98
   1   4  -2  370.66    7.75
  -1  -4   2  365.44    8.03
  -1  -4   2  346.54    7.84
   0   3  -5   85.67    1.70
   0  -3   5   81.02    1.69
   0   3  -5   85.24    2.18
   0  -3   5   88.03    2.18
  -2  -4   0    6.11    0.78
  -2  -4   0    5.14    1.28
   2   4   0    6.29    0.83
   2   4   0    5.30    0.89
   4   2   1   18.18    1.11
   4   2   1   16.22    1.10
  -4  -2  -1   16.77    1.16
  -4  -2  -1   17.00    1.02
   4   0  -2   50.18    1.26
  -4   0   2   55.25    1.27
  -4   0   2   56.19    1.73
   4   0  -2   51.74    2.33
   1  -1  -7   92.22    2.52
   1  -1  -7   86.06    2.17
   1  -1  -7   87.93    2.24
   1  -1  -7   86.51    1.75
  -1   4   2  107.27    2.40
   1  -4  -2  109.52    3.46
   1  -4  -2  106.25    1.85
  -1   4   2  104.72    2.59
  -4  -2   0    0.22    0.45
   4   2   0    0.35    0.44
   4   2   0   -0.03    0.45
  -4  -2   0    0.21    0.62
  -4   1  -2  224.00    4.94
   4  -1   2  214.03    4.53
   4  -1   2  245.79    5.01
  -4   1  -2  230.39    5.39
  -2  -4  -2  670.58   15.08
   2   4   2  660.09   14.22
  -2  -4  -2  665.68   14.33
   2   4   2  673.72   14.45
   4  -1  -1  442.61    9.17
   4  -1  -1  436.59    7.18
  -4   1   1  427.98    7.56
  -4   1   1  455.79   10.06
  -3  -3   2  600.45   12.49
   3   3  -2  607.49   13.00
   3   3  -2  625.23   13.72
  -3  -3   2  597.47   12.24
  -4  -1   2  510.42   10.29
   4   1  -2  510.43   10.52
  -4  -1   2  533.36   10.89
   4   1  -2  531.62   11.35
  -2   0  -7   25.14    0.62
   2   0   7   23.51    0.65
   2   0   7   29.60    1.87
  -2   0  -7   27.33    1.28
  -4  -2  -2   46.89    1.60
  -4  -2  -2   43.60    1.75
   4   2   2   44.87    2.31
   4   2   2   43.78    2.38
  -2  -1  -7  480.54    8.80
   2   1   7  473.18    9.94
  -2  -1  -7  461.71    9.76
   2   1   7  446.57    8.43
   2   3  -4  256.28    5.09
  -2  -3   4  249.24    4.87
  -2  -3   4  263.08    5.47
  -3   2  -4   72.31    2.08
   3  -2   4   73.89    1.56
   3  -2   4   74.61    2.00
  -3   2  -4   70.63    1.84
   1   2   7  121.85    3.02
  -1  -2  -7  122.67    3.14
   1   2   7  135.65    3.18
  -1  -2  -7  129.94    3.11
  -3   0   5  208.42    3.79
   3   0  -5  209.40    4.34
  -3   0   5  209.87    4.94
   3   0  -5  209.05    4.01
   3   1   6    7.44    0.60
  -3  -1  -6    8.33    0.92
   3   1   6    6.89    1.28
  -3  -1  -6    6.85    0.53
   0   2   7   88.35    1.99
   0  -2  -7   95.33    2.25
   0  -2  -7   93.51    2.09
   0   2   7   91.49    2.70
   3   2  -4  240.63    4.97
  -3  -2   4  235.68    4.83
  -3  -2   4  239.61    4.92
   3   2  -4  252.45    5.49
   3   0   6  304.88    6.51
   3   0   6  314.84    5.91
  -3   0  -6  314.74    5.80
  -3   0  -6  316.99    7.68
   1   3   6  241.04    5.12
   1   3   6  237.64    5.71
  -1  -3  -6  246.38    6.17
  -1  -3  -6  239.91    5.08
   2   4  -1   10.44    1.59
  -2  -4   1   11.70    0.88
  -2  -4   1    8.90    0.85
   2   4  -1    8.00    0.91
   1   1  -7  242.92    3.95
   1   1  -7  228.79    4.74
  -1  -1   7  227.89    4.77
  -1  -3   5   91.68    2.36
  -1  -3   5   88.57    1.74
   1   3  -5   94.58    3.03
   1   3  -5   91.98    2.19
   2  -3  -4   35.06    0.52
   2  -3  -4   32.90    0.51
   2  -3  -4   32.61    1.39
   2  -3  -4   34.21    1.31
  -3  -3  -4   57.00    1.83
   3   3   4   57.46    1.97
   3   3   4   58.13    1.94
  -3  -3  -4   59.30    3.03
   0   3   6  691.18   14.10
   0   3   6  694.88   14.59
   0  -3  -6  718.32   14.90
   0  -3  -6  729.82   15.95
   1  -4   2  130.77    3.09
  -1   4  -2  119.54    2.64
  -1   4  -2  133.06    2.76
   1  -4   2  114.37    3.27
   1  -3   5   41.92    1.11
  -1   3  -5   46.26    0.87
   1  -3   5   40.80    1.38
  -1   3  -5   40.78    1.39
  -4  -2   1  374.78    7.75
  -4  -2   1  382.86    8.21
   4   2  -1  397.08    9.15
   4   2  -1  386.75    8.23
   2  -3   4  570.56   10.73
  -2   3  -4  594.87   12.25
  -2   3  -4  599.66   11.78
   2  -3   4  591.36   11.54
   4   1   4  312.78    6.60
   4   1   4  322.12    7.29
  -4  -1  -4  313.80    6.98
  -4  -1  -4  309.79    6.23
   1   4   4  116.10    2.82
   1   4   4  119.13    3.73
  -1  -4  -4  116.47    3.86
  -1  -4  -4  114.40    2.93
   3   1  -5   67.35    2.46
  -3  -1   5   79.21    2.42
   3   1  -5   76.58    1.93
  -3  -1   5   72.83    1.75
  -2  -4  -3   32.09    1.60
   2   4   3   35.38    2.18
  -2  -4  -3   32.55    1.52
   2   4   3   33.40    1.53
   0  -4   3   16.76    0.84
   0  -4   3   14.64    0.88
   0   4  -3   15.83    0.94
   0   4  -3   17.33    1.15
  -4   0  -4  399.17    7.87
   4   0   4  406.08    8.72
   4   0   4  397.06    8.18
  -4   0  -4  407.18    9.37
  -3   3   0  106.16    1.60
  -3   3   0  105.45    1.70
   3  -3   0  108.25    3.14
   3  -3   0  108.19    3.39
   4   2   3   19.41    1.68
  -4  -2  -3   17.23    1.94
  -4  -2  -3   18.50    1.59
   4   2   3   19.97    1.75
   0   4   4   79.69    2.81
   0  -4  -4   81.30    2.00
   0   4   4   79.31    1.86
   0  -4  -4   80.06    2.38
  -4   1  -3   98.87    2.87
  -4   1  -3   99.73    2.32
   4  -1   3   98.52    2.71
   4  -1   3   94.55    2.27
  -4   1   2  453.44    7.59
  -4   1   2  482.64    9.91
   4  -1  -2  440.38    9.33
   4  -1  -2  462.38    7.51
   1  -4  -3   38.81    1.54
   1  -4  -3   40.83    1.21
  -1   4   3   40.12    2.03
  -1   4   3   39.02    1.21
   3  -3   1  288.22    6.06
   3  -3   1  297.66    6.64
  -3   3  -1  300.36    5.03
  -3   3  -1  292.21    5.17
   3  -1  -5  323.73    6.49
   3  -1  -5  327.33    5.86
  -3   1   5  324.60    5.33
   3  -1  -5  323.13    6.76
   3  -2  -4  310.57    6.40
   3  -2  -4  290.02    6.30
   3  -3  -1    0.97    0.75
   3  -3  -1    0.82    0.83
   1   4  -3  105.29    2.87
  -1  -4   3   99.08    2.54
  -1  -4   3   95.67    2.33
   1   4  -3  102.86    2.40
  -2   2  -6  280.55    6.32
   2  -2   6  277.87    4.18
  -2   2  -6  270.35    5.93
   2  -2   6  276.97    4.15
  -4   0   3   33.80    1.36
  -4   0   3   31.18    1.15
   4   0  -3   32.97    1.37
   4   0  -3   29.80    1.33
   2  -1   7   47.03    0.56
  -2   1  -7   46.78    1.57
  -2   1  -7   47.54    1.75
   2   4  -2    0.38    0.57
   2   4  -2    0.10    0.46
  -2  -4   2    0.71    0.46
  -2  -4   2    0.55    0.44
   2   2   7  127.68    3.89
  -2  -2  -7  120.72    4.01
   2   2   7  112.20    3.00
  -2  -2  -7  113.48    3.07
   4   1  -3   98.18    3.29
   4   1  -3   92.93    3.00
  -4  -1   3   99.32    2.56
  -4  -1   3   87.66    2.55
   3   3  -3  277.64    5.92
  -3  -3   3  273.64    5.77
  -3  -3   3  279.23    5.97
   3   3  -3  280.16    6.43
   3   2   6    2.27    0.68
   3   2   6    2.37    0.56
  -3  -2  -6    3.25    1.21
  -3  -2  -6    2.52    0.81
   3  -3   2   59.81    2.20
   3  -3   2   54.73    1.53
  -3   3  -2   61.14    1.50
  -3   3  -2   57.19    1.67
   2  -2  -6   95.52    2.48
   2  -2  -6  105.01    2.08
   2  -2  -6   99.64    1.70
   2  -2  -6  102.25    2.46
   2   3   6    6.83    0.79
   2   3   6    5.79    0.74
  -2  -3  -6    5.85    0.90
  -2  -3  -6    5.86    0.77
  -4  -2   2   93.83    2.48
   4   2  -2   96.23    2.60
  -4  -2   2   91.73    2.46
   4   2  -2   86.42    3.30
   0   0  -8    1.26    0.41
   0   0  -8    0.45    0.23
   0   0  -8    0.29    0.22
   0   0  -8    0.54    0.75
   3  -1   6   10.02    0.64
  -3   1  -6    9.86    0.42
  -3   1  -6   10.63    0.91
   3  -1   6   11.20    0.90
   1  -2  -7    9.29    0.67
   1  -2  -7    9.10    0.59
   1  -2  -7    9.10    0.48
   1  -2  -7    8.74    0.67
   0   2  -7  463.54   10.32
   0   2  -7  455.34    9.98
  -1   4  -3  237.53    5.39
  -1   4  -3  223.91    4.42
   1  -4   3  230.58    5.35
   1  -4   3  228.04    4.62
  -1   0  -8  147.73    2.15
  -1   0  -8  144.27    1.99
  -1   0  -8  148.65    3.64
  -1   0  -8  150.94    3.38
   3  -3  -2 1040.31   22.65
   3  -3  -2 1046.63   23.33
   2   2  -6    9.52    0.82
   2   2  -6   10.93    1.25
  -2  -2   6    9.26    0.77
  -2  -2   6    7.95    0.52
  -1  -1  -8   43.78    1.25
  -1  -1  -8   43.75    1.67
   1   1   8   41.07    0.88
   1   1   8   42.95    2.25
   0  -1  -8  120.21    2.28
   0  -1  -8  124.67    2.30
   0  -1  -8  127.58    2.82
   0  -1  -8  124.43    3.01
  -2   4   0   18.20    1.05
   2  -4   0   18.38    1.07
   2  -4   0   19.17    0.53
  -2   4   0   18.13    0.86
   2   4   4   20.71    1.21
   2   4   4   21.64    1.88
  -2  -4  -4   21.67    1.31
  -2  -4  -4   20.82    2.04
  -4  -2  -4  301.33    6.25
   4   2   4  304.48    6.72
   4   2   4  290.19    7.24
  -4  -2  -4  299.25    6.95
  -1   3   6    3.08    0.95
  -1   3   6    4.31    0.57
   1  -3  -6    3.60    0.64
   1  -3  -6    3.92    0.69
   2   0  -7   38.18    1.07
   2   0  -7   41.76    1.30
   2   0  -7   37.37    1.16
   2   0  -7   37.07    1.33
  -3   2  -5   23.89    1.60
   3  -2   5   23.02    1.00
  -3   2  -5   22.22    0.95
   3  -2   5   24.46    0.95
   2  -4  -1   43.16    1.64
  -2   4   1   44.29    1.60
   2  -4  -1   44.11    0.78
  -2   4   1   41.69    1.12
   4  -2   0  289.99    6.33
  -4   2   0  284.60    4.75
  -4   2   0  278.41    6.04
   4  -2   0  288.29    4.70
   3   3   5   81.82    2.45
  -3  -3  -5   83.10    2.34
   3   3   5   85.08    2.48
  -3  -3  -5   85.48    2.75
  -4   2  -1  107.63    2.75
   4  -2   1  112.41    3.50
  -4   2  -1  110.04    2.36
   4  -2   1  115.88    2.31
  -1   2  -7  170.76    4.48
  -1   2  -7  167.80    4.10
   4  -1   4    3.45    0.87
  -4   1  -4    2.83    0.52
  -4   1  -4    2.98    0.93
   4  -1   4    3.73    0.52
   2  -4   1    0.49    0.63
   2  -4   1    0.20    0.21
  -2   4  -1    0.42    0.40
  -2   4  -1    0.26    0.61
   4  -1  -3    5.69    1.22
  -4   1   3    5.71    1.26
  -4   1   3    5.69    0.39
   4  -1  -3    5.60    0.44
   1  -4  -4   17.73    1.15
  -1   4   4   16.37    1.06
  -1   4   4   17.65    0.82
   1  -4  -4   17.55    0.88
  -4  -1  -5  490.67   10.74
   4   1   5  487.79   10.48
   4   1   5  492.08   10.02
  -4  -1  -5  475.16    9.64
   0  -3   6  100.38    3.19
   0  -3   6   95.14    1.52
   0   3  -6  101.05    1.76
   0   3  -6  104.16    2.62
  -1  -4  -5   45.94    2.38
  -1  -4  -5   47.63    1.80
   1   4   5   48.30    2.16
   1   4   5   47.61    1.73
  -2  -3   5   64.20    1.95
  -2  -3   5   65.20    2.49
   2   3  -5   51.76    2.78
   2   3  -5   65.64    1.69
   2  -3  -5   51.54    0.84
   2  -3  -5   50.76    0.96
   2  -3  -5   49.11    2.31
   2  -3  -5   49.32    1.76
  -3  -4  -1    6.54    1.32
   3   4   1    6.87    1.00
  -3  -4  -1    5.79    0.98
   3   4   1    6.58    0.95
   4  -2  -1  465.43   10.87
   4  -2  -1  461.37    9.56
  -4   2   1  441.65    6.89
   4   0   5  105.43    2.40
  -4   0  -5  105.02    3.67
   4   0   5  111.89    3.54
  -4   0  -5  107.01    2.38
   0  -4   4   51.54    1.83
   0  -4   4   50.49    2.21
   0   4  -4   53.17    1.33
   0   4  -4   50.32    1.67
   4   3   1  176.05    5.37
   4   3   1  178.83    5.25
  -4  -3  -1  174.60    4.90
  -4  -3  -1  174.81    5.40
  -3  -2   5   41.01    1.77
   3   2  -5   40.72    1.63
  -3  -2   5   41.03    1.40
   3   2  -5   39.90    1.36
   2  -1  -7  175.28    3.62
   2  -1  -7  172.45    3.47
   2  -1  -7  180.45    3.46
   2  -1  -7  176.14    3.60
  -2   3  -5   22.12    1.15
   2  -3   5   19.91    0.64
   2  -3   5   23.63    0.90
  -2   3  -5   24.73    1.43
  -4   2  -2   30.63    0.93
  -4   2  -2   31.41    1.27
   4  -2   2   32.69    1.28
   4  -2   2   31.04    0.92
   3  -3   3   67.50    2.16
  -3   3  -3   72.19    1.59
   3  -3   3   69.98    2.27
  -3   3  -3   67.67    1.71
   0  -4  -5  200.27    4.72
   0   4   5  186.77    3.87
   0   4   5  190.64    4.41
   0  -4  -5  199.63    4.11
  -1  -2   7   12.76    1.38
  -1  -2   7   13.50    0.39
   1   2  -7   11.41    1.40
   1   2  -7   12.64    0.60
   2  -4  -2   37.57    0.71
   2  -4  -2   39.12    1.60
  -2   4   2   38.72    1.52
  -2   4   2   36.03    0.83
  -3  -4   0   14.22    1.08
  -3  -4   0   13.07    1.17
   3   4   0   16.25    1.20
   3   4   0   16.14    1.87
  -3  -4  -2  135.05    3.48
   3   4   2  137.19    4.55
  -3  -4  -2  140.31    4.73
   3   4   2  134.40    4.66
   0   1  -8  767.74   16.96
   0   1  -8  754.35   16.73
   4   3   0   96.46    2.96
  -4  -3   0   96.18    2.94
  -4  -3   0   97.26    2.64
   4   3   0   98.86    2.84
  -4  -3  -2  114.32    3.31
   4   3   2  115.13    3.21
   4   3   2  114.15    3.21
  -4  -3  -2  115.82    3.07
   2   1  -7    0.52    0.67
   2   1  -7    0.71    0.27
  -2  -1   7    0.28    0.65
  -2  -1   7    0.61    0.29
  -3   0   6  345.24    7.05
  -3   0   6  324.61    6.15
   3   0  -6  333.81    6.34
   3   0  -6  332.69    6.78
  -2  -4   3   67.58    2.67
   2   4  -3   64.81    3.05
  -2  -4   3   60.68    1.79
   2   4  -3   60.15    2.56
  -3  -1  -7  145.75    4.65
  -3  -1  -7  141.23    2.73
   3   1   7  149.53    3.75
   3   1   7  140.84    2.90
   1   0  -8   40.95    1.20
   1   0  -8   42.91    1.19
   1   0  -8   36.63    1.29
   1   0  -8   37.19    1.44
   2  -4   2    1.37    0.48
   2  -4   2    1.42    0.52
  -2   4  -2    1.53    0.54
  -2   4  -2    0.90    0.45
   3  -3  -3  521.13   11.42
   3  -3  -3  522.05   11.08
  -1  -4   4   67.28    2.22
   1   4  -4   68.69    1.79
  -1  -4   4   69.87    2.71
   1   4  -4   70.81    2.30
  -3   0  -7   83.43    2.52
   3   0   7   78.71    1.93
   3   0   7   85.30    2.45
  -1   1  -8  284.82    6.74
  -1   1  -8  276.83    6.29
  -1  -3  -7  375.40    9.07
   1   3   7  368.37    7.90
   1   3   7  367.39    8.30
  -1  -3  -7  357.04    7.48
  -4   0   4    7.09    1.23
  -4   0   4    6.48    0.69
   4   0  -4    8.02    0.83
   4   0  -4    5.63    0.56
   1  -3   6   13.94    0.50
  -1   3  -6   14.13    0.94
   1  -3   6   13.52    0.48
  -1   3  -6   15.22    1.12
  -1  -3   6   24.52    1.77
   1   3  -6   24.57    1.26
   1   3  -6   28.75    1.07
  -1  -3   6   25.19    0.92
   4   2  -3  309.75    7.60
   4   2  -3  295.45    6.69
  -4  -2   3  293.15    6.19
  -4  -2   3  301.53    6.56
   3  -2  -5   97.11    1.44
   3  -2  -5  101.12    1.45
   3  -2  -5   94.92    2.66
   3  -2  -5  101.88    3.21
   0   3   7  164.77    3.69
   0  -3  -7  172.37    3.86
   0  -3  -7  172.91    4.68
   0   3   7  165.49    3.67
  -2  -1  -8  320.91    5.91
  -2  -1  -8  325.19    8.29
   2   1   8  326.68    7.27
   2   1   8  298.99    5.35
   2   0   8  100.83    2.79
  -2   0  -8   97.28    2.80
  -2   0  -8   93.24    1.46
   2   0   8   93.16    1.48
   1  -1  -8   65.20    1.94
   1  -1  -8   68.39    1.56
   1  -1  -8   68.73    1.84
   1  -1  -8   65.35    1.61
   3   4  -1   52.65    1.95
  -3  -4   1   56.16    2.03
  -3  -4   1   50.15    1.86
   3   4  -1   53.78    2.16
   4  -2  -2  265.74    5.77
   4  -2  -2  271.52    6.97
   1   2   8   84.97    1.94
  -1  -2  -8   87.11    2.06
   1   2   8   96.35    3.25
  -1  -2  -8   96.40    2.63
  -4  -1   4  409.12    8.14
   4   1  -4  441.16    9.29
   4   1  -4  413.68    8.71
  -4  -1   4  438.53    9.18
  -3  -4  -3   12.13    1.20
  -3  -4  -3   10.86    1.07
   3   4   3   10.75    1.77
   3   4   3   10.45    1.10
   3   1  -6   57.16    1.63
  -3  -1   6   56.93    1.60
  -3  -1   6   55.83    2.06
   3   1  -6   57.06    2.21
   3   3  -4  144.98    3.40
  -3  -3   4  150.87    3.60
   3   3  -4  148.48    3.96
  -3  -3   4  146.29    3.32
   4   3  -1   70.22    3.09
   4   3  -1   67.93    3.33
  -4  -3   1   66.90    2.29
  -4  -3   1   69.45    2.18
   1  -4   4   28.40    1.02
   1  -4   4   34.14    1.22
  -1   4  -4   33.75    1.77
  -1   4  -4   27.98    0.93
  -4  -3  -3    3.46    1.16
  -4  -3  -3    3.53    1.44
   4   3   3    4.84    0.86
   4   3   3    2.89    0.84
   0   2   8    0.61    0.33
   0   2   8    0.69    0.71
   0  -2  -8    0.86    0.56
   0  -2  -8    0.67    0.73
  -4   2  -3   88.54    2.06
   4  -2   3   86.69    2.21
  -4   2  -3   86.21    2.20
   4  -2   3   87.54    2.02
  -4  -2  -5  164.70    4.44
  -4  -2  -5  162.10    3.78
   4   2   5  168.86    5.04
   4   2   5  164.08    4.79
   3  -1  -6  254.13    4.82
   3  -1  -6  236.67    4.40
   3  -1  -6  245.82    5.79
   3  -1  -6  249.26    5.41
   2   4   5   23.46    1.30
   2   4   5   23.41    1.35
  -2  -4  -5   23.26    1.45
  -2  -4  -5   20.31    2.06
  -2   4   3  229.25    3.45
  -2   4   3  230.15    6.14
   2  -4  -3  243.67    3.52
   2  -4  -3  240.63    5.56
   1   1  -8  449.57   10.97
   1   1  -8  492.04    8.29
   1   1  -8  458.13    7.71
   1   1  -8  454.30    9.52
   4  -1   5   13.64    1.06
   4  -1   5   11.23    1.39
  -4   1  -5   12.47    1.48
  -4   1  -5   11.95    1.06
  -2   2  -7    0.14    0.44
  -2   2  -7    0.76    0.52
   4  -1  -4  123.67    2.10
  -4   1   4  130.29    3.36
   4  -1  -4  130.75    4.12
  -4   1   4  130.94    2.24
  -1  -5  -1  106.33    2.81
   1   5   1   99.40    3.65
   1   5   1  100.77    2.91
  -1  -5  -1  101.89    3.03
   0   5   1  153.88    3.87
   0   5   1  144.12    3.51
   0  -5  -1  171.99    3.52
   0  -5  -1  151.39    4.04
   3  -3   4   59.90    1.99
  -3   3  -4   65.98    2.07
   3  -3   4   65.54    1.56
  -3   3  -4   60.04    1.76
   2  -4   3    0.17    0.31
  -2   4  -3    0.50    0.32
   2  -4   3    0.27    0.36
  -2   4  -3    0.10    0.33
   3   2   7   93.24    2.75
   3   2   7   91.44    2.35
  -3  -2  -7   98.66    3.04
  -3  -2  -7   94.06    2.87
   0   5   0   65.62    2.79
   0   5   0   67.00    2.88
   0  -5   0   67.04    3.07
   0  -5   0   69.05    1.79
  -1  -5   0    0.88    1.02
   1   5   0    0.85    1.02
  -1  -5   0    1.17    0.53
   1   5   0    0.94    0.94
  -2  -3  -7  154.06    3.70
   2   3   7  152.10    3.83
   2   3   7  151.61    3.60
  -2  -3  -7  161.21    5.18
  -3  -3  -6  195.57    5.06
   3   3   6  183.45    5.47
  -3  -3  -6  192.64    5.25
   3   3   6  188.45    4.54
   1  -4  -5  198.72    5.66
  -1   4   5  184.38    4.43
   1  -4  -5  201.77    4.07
  -1   4   5  188.08    3.72
  -5  -1  -1  143.50    3.52
   5   1   1  137.92    3.34
  -5  -1  -1  128.51    4.23
   5   1   1  150.23    4.67
  -5   0  -1  287.92    6.17
   5   0   1  306.68    6.28
   5   0   1  312.21    6.95
  -5   0  -1  330.70    7.19
   1   5   2   48.34    1.96
  -1  -5  -2   50.57    1.75
   1   5   2   49.72    1.87
  -1  -5  -2   48.69    2.82
   3  -2   6  161.57    3.06
  -3   2  -6  164.26    4.77
  -3   2  -6  167.57    3.70
   3  -2   6  162.66    3.00
   3  -1   7   21.33    1.32
  -3   1  -7   20.51    0.52
  -3   1  -7   20.31    1.30
   3  -1   7   21.34    0.76
  -3  -4   2   14.98    1.15
   3   4  -2   17.54    1.85
  -3  -4   2   16.49    1.10
   3   4  -2   16.83    2.06
  -4  -1  -6  202.07    5.13
   4   1   6  210.78    5.04
   4   1   6  203.19    5.09
  -4  -1  -6  206.12    4.31
   5   0   0  217.47    4.33
  -5   0   0  202.02    4.94
  -5   0   0  225.55    5.98
   5   0   0  217.12    5.07
  -5  -1   0  167.43    4.09
  -5  -1   0  156.10    4.59
   5   1   0  160.12    4.00
   5   1   0  161.91    4.50
   0   5   2  317.55    6.81
   0  -5  -2  309.89    8.43
   0   5   2  330.66    7.46
   2  -2  -7   80.90    2.82
   2  -2  -7   85.66    1.74
   2  -2  -7   83.24    1.60
   2  -2  -7   85.41    2.81
   4   3  -2  216.06    5.41
   4   3  -2  221.43    5.28
  -4  -3   2  216.85    5.02
  -4  -3   2  211.64    4.98
   3   4   4   65.65    2.34
  -3  -4  -4   66.09    2.25
  -3  -4  -4   64.48    2.52
   3   4   4   66.57    2.35
   3  -3  -4   34.21    2.21
   3  -3  -4   33.72    1.44
   2   2   8   84.48    2.00
  -2  -2  -8   88.51    2.80
  -2  -2  -8   86.99    2.57
   2   2   8   81.90    2.62
   4   3   4   61.32    2.22
   4   3   4   62.55    3.02
  -4  -3  -4   63.56    2.07
  -4  -3  -4   57.15    2.41
   5   1   2  331.09    8.01
  -5  -1  -2  335.12    7.41
  -5  -1  -2  325.48    8.18
   5   1   2  334.22    7.46
  -1  -4  -6  291.49    6.64
  -1  -4  -6  282.86    6.48
   1   4   6  285.73    6.63
   1   4   6  269.41    6.73
  -2   1  -8   16.24    1.04
  -2   1  -8   16.62    1.24
   4  -2  -3  119.75    3.75
   4  -2  -3  112.78    3.11
   0   5  -1  172.74    4.17
   0  -5   1  168.18    4.35
   0   5  -1  172.14    4.88
   0  -5   1  163.93    4.04
  -4   0  -6   71.79    2.43
  -4   0  -6   73.27    1.75
   4   0   6   75.10    2.32
   4   0   6   74.90    3.14
   5   0   2  211.90    5.10
  -5   0  -2  218.27    5.76
  -5   0  -2  188.84    4.50
   5   0   2  213.39    5.78
   1   5  -1  245.89    5.63
   1   5  -1  244.96    5.87
  -1  -5   1  234.11    5.45
  -1  -5   1  237.32    6.11
   0  -4   5  171.91    4.69
   0  -4   5  156.32    3.53
   0   4  -5  161.68    3.56
   0   4  -5  172.61    4.84
   2   4  -4  666.78   16.26
   2   4  -4  683.91   15.10
  -2  -4   4  665.57   14.50
  -2  -4   4  636.29   13.65
  -1   3   7   72.32    2.14
   1  -3  -7   73.54    1.76
  -1   3   7   78.24    2.14
   1  -3  -7   77.75    2.97
   0   4   6  676.02   14.33
   0   4   6  707.86   15.55
   0  -4  -6  723.05   15.86
   0  -4  -6  707.82   16.15
   2  -3  -6   22.28    0.76
   2  -3  -6   22.41    0.63
   2  -3  -6   21.73    1.86
   2  -3  -6   22.69    1.26
  -2  -2   7    0.25    0.44
   2   2  -7    0.46    0.47
   2   2  -7    1.16    0.52
  -2  -2   7    0.40    0.48
  -4   2  -4  167.91    3.71
   4  -2   4  168.69    3.67
   1  -2  -8    9.89    0.56
   1  -2  -8    9.21    1.03
   1  -2  -8    9.26    1.10
   1  -2  -8    9.10    0.71
  -5   0   1  357.26    7.78
   5   0  -1  376.96    8.30
  -5   0   1  387.77    8.47
   5   0  -1  383.22    7.88
   2  -3   6   28.07    0.88
   2  -3   6   27.69    0.64
  -2   3  -6   30.87    1.80
  -2   3  -6   29.75    1.47
  -4  -2   4  332.64    7.07
   4   2  -4  353.36    8.51
   4   2  -4  332.39    8.55
  -4  -2   4  339.75    7.31
   5   1  -1  332.80    7.87
   5   1  -1  342.52    8.60
  -5  -1   1  322.72    7.15
  -5  -1   1  307.81    6.77
  -1  -5  -3   31.10    1.68
  -1  -5  -3   32.43    1.47
   1   5   3   31.04    2.09
   1   5   3   29.88    1.56
   0   2  -8  164.11    4.71
   0   2  -8  177.19    5.43
  -2  -3   6  131.42    3.14
   2   3  -6  136.84    3.49
   2   3  -6  135.71    2.90
  -2  -3   6  137.22    3.44
   2  -4  -4  119.51    1.65
  -2   4   4  111.17    1.67
   2  -4  -4  117.08    3.22
  -2   4   4  107.60    2.97
  -1  -4   5  575.27   12.46
   1   4  -5  576.07   12.60
  -1  -4   5  546.86   11.45
   1   4  -5  541.55   11.71
  -5  -1  -3  210.71    5.30
   5   1   3  224.61    5.30
   5   1   3  210.66    4.92
  -5  -1  -3  223.42    6.00
   4   0  -5   19.98    1.21
  -4   0   5   21.12    1.76
   4   0  -5   20.28    0.91
  -4   0   5   20.31    1.08
  -3  -2   6   11.54    1.33
  -3  -2   6   12.02    0.79
   3   2  -6   10.11    0.80
   3   2  -6   11.50    1.06
   0   5   3   93.21    2.98
   0   5   3   84.56    3.42
   0  -5  -3   91.28    2.91
   0  -5  -3   92.02    2.27
  -2  -5  -1    0.43    0.58
  -2  -5  -1    0.30    0.59
   2   5   1    0.28    0.59
   2   5   1    0.62    0.63
   5   0   3   34.73    2.10
  -5   0  -3   31.47    1.44
  -5   0  -3   33.20    1.51
   5   0   3   30.65    1.32
   0   0  -9    4.49    0.87
   0   0  -9    4.89    0.74
   0   0  -9    5.60    0.27
   0   0  -9    4.71    0.37
   0   3  -7   53.84    0.91
   0  -3   7   56.93    2.53
   0  -3   7   53.74    0.93
   0   3  -7   57.58    2.60
  -1   0  -9  142.49    3.44
  -1   0  -9  143.52    1.91
  -1   0  -9  140.98    1.89
  -1   0  -9  156.67    4.90
  -1   5   0  126.88    2.96
   1  -5   0  130.42    4.35
   1  -5   0  129.77    2.64
  -1   5   0  124.19    3.20
   2   0  -8  119.11    2.74
   2   0  -8  127.81    3.01
   2   0  -8  125.49    3.01
   2   0  -8  117.43    2.80
   1  -5  -1   73.73    1.93
  -1   5   1   53.57    2.17
   1  -5  -1   69.99    2.33
  -1   5   1   68.22    2.16
   1   1   9  524.48    9.39
  -1  -1  -9  557.29   10.24
   1   1   9  516.97   12.72
  -1  -1  -9  563.91   12.46
   2   5   0   39.39    2.79
   2   5   0   38.37    1.76
  -2  -5   0   35.89    2.31
  -2  -5   0   38.98    2.44
  -1   2  -8  246.59    6.37
  -1   2  -8  255.23    7.08
   0   5  -2  494.78   11.49
   0  -5   2  487.12   10.32
   0  -5   2  477.97   10.54
   0   5  -2  489.43   10.79
  -1   4  -5   40.67    1.37
   1  -4   5   39.70    1.11
  -1   4  -5   40.92    1.54
   1  -4   5   40.56    1.49
   5   2   1   34.51    1.71
   5   2   1   37.11    1.71
  -5  -2  -1   35.67    1.61
  -5  -2  -1   35.68    1.75
   0  -1  -9   36.59    1.29
   0  -1  -9   32.22    0.91
   0  -1  -9   36.38    1.33
   0  -1  -9   37.22    2.18
   2   5   2  145.44    4.93
  -2  -5  -2  148.02    3.94
  -2  -5  -2  141.05    3.94
   2   5   2  145.35    4.02
  -4  -2  -6  140.63    4.14
   4   2   6  144.35    3.60
   4   2   6  140.56    3.87
  -4  -2  -6  140.91    3.38
   3  -2  -6   89.84    3.36
   3  -2  -6   87.46    2.45
   3  -2  -6   87.24    1.58
   3  -2  -6   93.69    1.68
   2   4   6  131.46    3.58
   2   4   6  129.37    4.33
  -2  -4  -6  138.01    3.93
  -2  -4  -6  136.92    4.66
  -1  -5   2  315.21    6.94
   1   5  -2  310.46    6.94
  -1  -5   2  295.35    6.71
   1   5  -2  315.94    8.55
   4   1  -5  428.33    9.95
  -4  -1   5  419.04    8.48
  -4  -1   5  431.41    9.24
   4   1  -5  436.57    9.41
  -5   1  -1   25.72    1.46
   5  -1   1   30.03    2.11
   5  -1   1   28.23    0.92
  -5   1  -1   30.13    1.42
   2  -4   4   22.18    0.90
   2  -4   4   19.48    0.88
  -2   4  -4   19.55    0.98
  -2   4  -4   19.54    1.14
   3   3  -5   50.11    2.12
  -3  -3   5   50.62    2.51
  -3  -3   5   50.54    2.10
   3   3  -5   51.25    2.32
   5   2   2    4.60    0.93
  -5  -2  -2    4.89    0.83
   5   2   2    5.66    1.37
  -5  -2  -2    4.11    0.99
  -5   1   0    4.82    0.80
   5  -1   0    3.55    0.60
   5  -1   0    3.55    0.81
  -5   1   0    3.10    0.71
  -5  -2   0  154.44    4.76
   5   2   0  156.30    5.13
   5   2   0  157.51    4.98
  -5  -2   0  150.22    4.88
  -3   4   0   20.07    0.71
   3  -4   0   24.37    1.97
  -3   4   0   21.22    0.69
   3  -4   0   18.56    1.17
   1  -5   1   35.34    1.62
  -1   5  -1   36.55    1.46
  -1   5  -1   40.31    1.44
   1  -5   1   37.16    1.61
   3   0  -7  202.84    4.14
  -3   0   7  210.97    4.56
   3   0  -7  214.99    4.60
  -3   0   7  204.31    4.60
   3   4  -3   92.28    4.19
  -3  -4   3  102.52    3.61
  -3  -4   3   95.66    2.64
   3   4  -3   95.05    2.81
   3   1   8  147.32    3.94
  -3  -1  -8  151.99    4.20
  -3  -1  -8  148.75    2.82
   3   1   8  143.01    3.37
  -4   3   0    6.99    0.28
   4  -3   0    6.02    0.85
   4  -3   0    6.61    0.91
  -4   3   0    6.89    0.37
   1  -5  -2  113.86    2.56
   1  -5  -2  110.98    3.29
  -1   5   2  107.34    3.05
  -1   5   2  110.97    2.96
  -1   3  -7   19.12    1.17
  -1   3  -7   21.17    2.03
   2  -1  -8  389.86    7.75
   2  -1  -8  402.01    8.14
   2  -1  -8  405.29    8.64
   2  -1  -8  400.94    8.10
   4  -3   1   38.04    1.50
  -4   3  -1   37.07    0.93
   4  -3   1   36.18    2.25
  -4   3  -1   37.53    1.09
  -3   3  -5   29.18    1.35
   3  -3   5   26.99    0.87
   3  -3   5   30.14    0.95
  -3   3  -5   30.10    1.17
   3  -4   1    4.78    1.14
  -3   4  -1    4.65    0.58
   3  -4   1    5.29    1.25
  -3   4  -1    5.59    0.53
  -3   4   1   44.05    0.71
   3  -4  -1   47.42    1.94
   3  -4  -1   45.50    1.72
  -3   4   1   43.23    0.76
   5   0  -2   94.53    3.68
  -5   0   2  102.28    3.71
   5   0  -2   96.21    2.64
  -5   0   2   97.50    2.62
  -4  -3   3   85.82    2.50
  -4  -3   3   87.53    3.34
   4   3  -3   82.73    2.84
   4   3  -3   89.88    2.64
   3   0   8    4.05    0.85
  -3   0  -8    3.82    0.30
   3   0   8    3.39    0.51
  -3   0  -8    3.21    0.89
   5  -1   2   30.08    1.48
  -5   1  -2   33.20    2.08
  -5   1  -2   28.35    1.19
   5  -1   2   30.50    1.44
   3   4   5   91.33    2.93
  -3  -4  -5   80.91    4.14
   3   4   5   86.81    2.76
  -3  -4  -5   88.27    3.71
  -1  -3  -8  181.46    5.10
   1   3   8  172.56    4.60
   1   3   8  172.38    5.19
  -1  -3  -8  190.54    4.73
  -4  -3  -5   37.58    1.61
   4   3   5   36.06    1.78
   4   3   5   38.29    1.79
  -4  -3  -5   38.06    2.05
  -1  -2   8   66.27    1.29
  -1  -2   8   66.89    2.14
   1   2  -8   64.62    2.81
   1   2  -8   67.82    1.35
   4  -1   6    4.05    0.82
  -4   1  -6    4.24    0.76
  -4   1  -6    4.52    0.84
   4  -1   6    4.86    0.78
   2   5  -1    9.29    1.22
   2   5  -1    9.12    1.67
  -2  -5   1    8.19    0.96
  -2  -5   1    9.70    1.03
  -5  -1   2   57.26    1.77
   5   1  -2   60.07    2.14
   5   1  -2   56.76    1.87
  -5  -1   2   60.03    2.13
   1   3  -7  112.75    3.03
  -1  -3   7  110.62    3.76
  -1  -3   7  111.60    2.22
   1   3  -7  120.38    2.14
  -4   1   5   17.30    0.69
   4  -1  -5   18.49    0.60
   4  -1  -5   18.95    1.87
  -4   1   5   18.53    1.22
   4  -3  -1   96.85    2.91
   4  -3  -1  104.04    3.59
  -2  -5  -3   36.11    1.90
   2   5   3   38.54    2.69
   2   5   3   38.12    1.89
  -2  -5  -3   40.08    1.87
  -2  -1   8   19.67    1.10
   2   1  -8   19.46    1.02
   2   1  -8   20.87    1.13
  -2  -1   8   19.55    0.75
  -5   1   1  109.33    3.89
   5  -1  -1  105.39    3.92
   5  -1  -1  101.55    1.87
  -5   1   1  101.89    2.32
   4  -2  -4   29.34    1.54
   4  -2  -4   30.64    1.46
  -1  -5  -4    7.62    1.11
  -1  -5  -4    7.77    1.46
   1   5   4    8.70    1.40
   1   5   4    7.32    1.04
   0   3   8  224.74    5.15
   0   3   8  245.32    5.95
   0  -3  -8  252.26    5.63
   0  -3  -8  241.05    5.44
   5   1   4  414.35   10.18
  -5  -1  -4  423.10    9.13
  -5  -1  -4  407.10   10.64
   5   1   4  414.34    9.21
   5   2   3   15.72    1.95
  -5  -2  -3   16.83    1.19
   5   2   3   17.20    1.29
  -5  -2  -3   14.87    2.18
   1  -4  -6   25.68    1.33
   1  -4  -6   28.40    2.21
  -1   4   6   29.19    1.16
  -1   4   6   27.99    1.44
   5   2  -1  194.87    4.87
  -5  -2   1  200.30    4.90
   5   2  -1  201.45    5.08
  -5  -2   1  186.84    5.62
   0   1  -9   76.36    2.99
   0   1  -9   72.90    2.46
   3   1  -7   69.43    1.87
   3   1  -7   71.30    2.68
  -3  -1   7   68.89    1.93
  -3  -1   7   72.61    1.90
  -4   3  -2   27.04    1.18
   4  -3   2   24.88    1.32
  -4   3  -2   27.13    0.75
   4  -3   2   31.38    1.82
   3  -3  -5   86.13    3.56
   3  -3  -5   89.39    3.43
  -5   0  -4  784.92   17.56
   5   0   4  785.94   17.57
   5   0   4  838.64   19.29
  -5   0  -4  808.56   17.58
   3  -1  -7    8.79    0.85
   3  -1  -7    8.19    0.86
   3  -1  -7   10.34    1.15
   3  -1  -7    7.31    0.74
   0   5   4  145.66    3.33
   0   5   4  151.47    3.97
   0  -5  -4  164.49    4.38
   0  -5  -4  148.02    3.43
  -4  -4  -1  136.75    3.76
   4   4   1  139.88    4.04
   4   4   1  138.66    4.04
  -4  -4  -1  135.64    4.02
   3   3   7    3.57    1.24
  -3  -3  -7    3.70    1.18
   3   3   7    4.87    0.91
  -3  -3  -7    4.44    1.06
   3  -4   2    2.32    0.67
   3  -4   2    2.64    0.66
  -3   4  -2    3.06    0.38
  -3   4  -2    3.39    0.65
   3  -4  -2  193.82    4.66
   3  -4  -2  191.38    4.95
   1   0  -9    9.08    0.67
   1   0  -9    7.40    1.43
   1   0  -9    8.21    0.44
   1   0  -9    7.14    0.81
  -4   2  -5    9.15    1.33
   4  -2   5    7.56    0.62
  -4   2  -5    8.03    0.74
   4  -2   5    8.51    0.97
  -1   1  -9 1152.01   28.54
  -1   1  -9 1170.42   26.33
   1  -5   2   60.15    2.21
   1  -5   2   59.73    2.10
  -1   5  -2   63.06    1.94
  -1   5  -2   58.39    1.86
  -2  -1  -9  398.25    9.37
   2   1   9  398.39    9.29
   2   1   9  384.03    7.14
  -2  -1  -9  396.21    7.27
   4   4   2   97.05    4.30
  -4  -4  -2  103.86    3.91
  -4  -4  -2  100.78    4.48
   4   4   2  101.01    4.37
  -2   0  -9  141.86    2.03
  -2   0  -9  149.08    4.06
   2   0   9  164.56    4.31
   1  -5  -3  159.63    3.29
   1  -5  -3  154.84    4.28
  -1   5   3  147.65    3.94
  -1   5   3  151.33    3.53
   5  -1   3   12.40    1.32
  -5   1  -3   12.02    1.46
  -5   1  -3   16.08    1.60
   5  -1   3   14.75    1.05
   4   4   0   31.55    2.81
   4   4   0   29.58    2.58
  -4  -4   0   27.91    1.58
  -4  -4   0   27.01    2.50
   0  -5   3  127.03    3.17
   0   5  -3  121.82    3.64
   0   5  -3  121.53    3.45
   0  -5   3  115.19    3.09
  -1  -2  -9   24.64    2.14
  -1  -2  -9   22.72    1.43
   1   2   9   25.53    2.02
   1   2   9   21.77    1.19
   4   1   7  229.85    4.99
   4   1   7  229.35    5.68
  -4  -1  -7  228.89    4.75
  -4  -1  -7  231.80    5.93
   1  -1  -9   14.17    1.22
   1  -1  -9   13.91    1.04
   1  -1  -9   14.14    1.00
   1  -1  -9   15.21    1.06
   4  -3  -2  285.47    7.23
   4  -3  -2  248.47    6.10
  -2  -4   5  245.94    5.86
   2   4  -5  256.13    6.22
   2   4  -5  268.71    6.71
  -2  -4   5  256.71    6.87
  -2   4   5  206.08    5.06
  -2   4   5  204.73    3.22
   2  -4  -5  216.97    3.33
   2  -4  -5  219.70    5.29
   3   2   8   16.93    1.31
   3   2   8   14.95    1.37
  -3  -2  -8   17.90    1.48
  -3  -2  -8   17.17    1.37
   0   2   9   37.17    2.17
   0   2   9   35.57    1.56
   0  -2  -9   34.88    1.23
   0  -2  -9   37.95    2.23
   1   5  -3  137.83    3.86
   1   5  -3  131.26    3.41
  -1  -5   3  140.33    3.55
  -1  -5   3  126.74    4.10
  -3   2  -7   10.71    1.42
  -3   2  -7   11.90    1.69
   3  -2   7   11.14    0.40
   3  -2   7   11.22    0.52
  -1  -4  -7  396.83    9.10
   1   4   7  381.47    9.44
  -1  -4  -7  397.69   10.21
   1   4   7  392.32    8.87
   2   3   8   22.60    1.38
  -2  -3  -8   23.87    2.36
   2   3   8   19.59    1.64
  -2  -3  -8   21.83    1.23
   2   5  -2   25.63    1.76
  -2  -5   2   24.85    2.07
  -2  -5   2   25.38    1.40
   2   5  -2   25.28    1.54
  -4   0  -7  195.35    5.12
   4   0   7  203.28    5.95
  -4   0  -7  200.08    3.89
   4   0   7  195.35    4.51
  -2   2  -8    1.28    1.18
  -2   2  -8    1.98    0.64
   5  -1  -2   87.22    1.60
  -5   1   2   94.21    1.93
  -5   1   2   94.88    2.84
   5  -1  -2   92.43    2.84
   0  -4   6   18.83    0.68
   0   4  -6   20.83    0.94
   0  -4   6   20.54    1.25
   0   4  -6   22.39    1.30
   4   4   3   29.92    1.81
  -4  -4  -3   27.72    1.62
  -4  -4  -3   29.37    1.92
   4   4   3   29.04    1.80
   4   2  -5  489.83   10.81
   4   2  -5  482.61   12.15
  -4  -2   5  490.74   10.53
  -4  -2   5  499.12   11.70
  -2  -5  -4   12.02    1.37
   2   5   4   15.56    1.35
   2   5   4   16.75    1.31
  -2  -5  -4   16.26    2.14
   0  -4  -7    0.47    0.50
   0  -4  -7    1.31    1.01
   0   4   7    0.45    0.43
   0   4   7    1.64    0.87
   5   0  -3   11.36    1.16
  -5   0   3   10.61    1.10
  -5   0   3   10.26    0.62
   5   0  -3   10.58    1.08
   5   2   4  279.87    7.75
   5   2   4  274.23    7.52
  -5  -2  -4  281.36    7.09
  -5  -2  -4  262.25    7.20
   4  -3   3  366.63    8.06
  -4   3  -3  373.55    7.44
  -4   3  -3  405.52    7.95
   4  -3   3  369.26    8.60
  -3   1  -8    6.57    1.03
  -3   1  -8    1.43    0.83
  -3   1  -8    6.81    0.37
   3  -1   8    6.33    0.40
   4   4  -1  154.97    4.44
  -4  -4   1  166.07    4.51
  -4  -4   1  161.27    5.11
   4   4  -1  161.28    4.48
  -5  -2   2  119.34    3.36
  -5  -2   2  115.86    3.22
   5   2  -2  116.21    3.40
   5   2  -2  120.87    4.47
  -5  -1   3  145.41    3.84
  -5  -1   3  143.29    3.19
   5   1  -3  137.91    3.75
   5   1  -3  136.90    4.23
   2  -3  -7    5.17    0.83
   2  -3  -7    3.54    0.57
   2  -3  -7    5.21    0.48
   2  -3  -7    4.37    0.87
   1   1  -9   22.57    0.67
   1   1  -9   19.56    1.24
   1   1  -9   22.13    0.69
   1   1  -9   19.10    2.16
   2  -4   5   36.12    1.52
  -2   4  -5   35.24    1.95
   2  -4   5   35.31    1.46
  -2   4  -5   34.22    2.23
   3  -4   3  117.11    3.52
  -3   4  -3  109.60    2.56
   3  -4   3  108.08    2.79
  -3   4  -3  117.35    2.92
   3  -4  -3    8.76    1.01
   3  -4  -3    9.91    1.14
   2  -2  -8  147.93    3.42
   2  -2  -8  140.03    2.72
   2  -2  -8  142.86    3.35
   2  -2  -8  138.99    3.40
  -3  -4   4  111.55    2.96
   3   4  -4  119.23    3.64
  -3  -4   4  117.48    3.25
   3   4  -4  112.00    3.18
   1   4  -6  307.72    8.05
  -1  -4   6  307.78    7.02
  -1  -4   6  279.98    5.94
   1   4  -6  291.71    6.16
   2  -3   7   54.71    1.00
   2  -3   7   56.27    1.07
  -2   3  -7   57.71    1.94
  -2   3  -7   54.57    2.11
   5   1   5    5.21    0.85
   5   1   5    4.22    0.90
  -5  -1  -5    5.53    0.79
  -5  -1  -5    4.89    1.65
  -4   0   6   48.48    1.67
  -4   0   6   49.24    2.49
   4   0  -6   46.42    1.96
   4   0  -6   49.01    1.87
   3   5   1    3.17    0.98
  -3  -5  -1    2.86    1.49
  -3  -5  -1    3.04    1.41
   3   5   1    3.69    1.05
  -1  -5  -5    1.92    1.33
   1   5   5    1.47    0.78
  -1  -5  -5    2.25    0.74
   1   5   5    1.58    1.01
  -1   3   8  102.82    2.72
  -1   3   8  104.42    2.96
   1  -3  -8  108.01    2.94
   1  -3  -8  105.35    2.49
   1  -5   3  381.46    8.65
   1  -5   3  401.52    9.26
  -1   5  -3  408.79    9.32
  -1   5  -3  395.40    9.19
  -2  -2  -9  143.06    3.11
   2   2   9  139.61    3.04
  -2  -2  -9  151.08    5.30
   2   2   9  142.49    3.96
  -4  -3   4  131.92    3.41
   4   3  -4  134.98    4.56
  -4  -3   4  126.52    3.34
   4   3  -4  125.97    3.88
  -4  -3  -6   13.68    1.67
   4   3   6   14.89    1.92
  -4  -3  -6   12.29    1.51
   4   3   6   13.44    1.25
  -4  -2  -7  193.34    5.34
  -4  -2  -7  188.69    5.06
   4   2   7  187.25    4.88
   4   2   7  189.50    5.40
  -3  -4  -6    0.13    1.02
  -3  -4  -6    0.21    1.32
   3   4   6    0.87    0.67
   3   4   6    1.40    1.06
  -5   1  -4  291.75    7.02
   5  -1   4  250.50    5.73
  -5   1  -4  248.74    5.83
   5  -1   4  267.86    5.80
  -1   4  -6    0.08    0.52
   1  -4   6    0.34    0.50
  -1   4  -6    0.54    0.23
   1  -4   6    0.21    0.39
   2  -5   0   45.61    1.89
   2  -5   0   48.10    1.40
  -2   5   0   46.49    1.85
  -2   5   0   44.84    1.71
  -2  -4  -7   32.00    1.88
   2   4   7   31.52    1.56
  -2  -4  -7   28.95    2.38
   2   4   7   29.98    1.58
   5   3   1   74.62    2.76
   5   3   1   81.30    3.83
  -5  -3  -1   76.80    2.86
  -5  -3  -1   76.76    2.60
  -3  -5  -2   62.70    2.44
  -3  -5  -2   67.00    2.67
   3   5   2   64.10    3.64
   3   5   2   64.15    3.74
  -1   5   4  156.12    3.50
  -1   5   4  152.28    5.01
   1  -5  -4  158.99    4.44
   5   0   5  314.56    7.30
   5   0   5  330.89    8.19
  -5   0  -5  334.53    9.02
  -5   0  -5  332.84    7.21
  -2   1  -9   39.30    1.94
  -2   1  -9   38.76    1.62
  -2   5   1   34.23    1.66
   2  -5  -1   36.22    1.73
  -2   5   1   34.07    1.33
   2  -5  -1   35.80    1.06
  -3  -5   0   10.34    1.22
  -3  -5   0   15.14    1.32
   3   5   0    9.56    2.00
   3   5   0   13.17    2.17
   4  -3  -3   79.00    3.55
   4  -3  -3   76.19    2.45
  -2  -3   7  156.83    3.18
   2   3  -7  163.40    3.90
   2   3  -7  169.76    4.27
  -2  -3   7  168.77    4.19
   0  -5  -5    0.29    0.66
   0  -5  -5    0.29    0.68
   0   5   5    0.56    0.62
   0   5   5    0.10    0.87
   5   3   2   12.14    1.35
  -5  -3  -2   12.04    1.21
   5   3   2   12.29    1.32
   3  -3   6   46.47    1.44
   3  -3   6   47.73    1.45
  -3   3  -6   45.50    1.63
  -3   3  -6   45.93    1.87
   5  -2   1   14.24    0.84
  -5   2  -1   14.14    1.19
   5  -2   1   13.21    1.19
  -5   2  -1   14.27    0.65
   5  -2   0    9.75    0.56
  -5   2   0   10.41    1.09
  -5   2   0    8.14    0.43
   5  -2   0    8.75    1.09
   2   2  -8    0.71    0.32
  -2  -2   8    1.66    0.87
  -2  -2   8    0.50    0.45
   2   2  -8    1.19    0.92
  -4  -1   6  154.47    3.83
   4   1  -6  153.33    4.63
  -4  -1   6  155.32    3.49
   4   1  -6  159.45    3.93
   4   4   4   78.28    2.88
   4   4   4   78.16    3.94
  -4  -4  -4   77.54    3.60
  -4  -4  -4   80.58    3.06
  -5  -3   0    1.99    1.14
   5   3   0    1.41    1.35
   5   3   0    1.72    0.83
  -5  -3   0    0.87    1.30
   4  -2  -5   48.11    2.83
   4  -2  -5   45.57    2.60
   2  -5   1    0.62    0.91
   2  -5   1    0.54    0.47
  -2   5  -1    0.87    0.54
  -2   5  -1    0.48    0.38
  -3  -2   7   43.95    1.93
   3   2  -7   44.08    1.48
   3   2  -7   42.99    2.47
  -3  -2   7   44.28    1.67
  -3  -3   6    0.77    0.66
   3   3  -6    0.89    0.88
   3   3  -6    0.40    0.81
  -3  -3   6    2.45    0.51
   3  -2  -7    3.85    1.15
   3  -2  -7    3.85    0.52
   3  -2  -7    4.11    0.32
   3  -2  -7    3.75    0.83
   5  -1  -3   80.80    1.77
   5  -1  -3   87.39    2.79
  -5   1   3   83.63    3.64
  -5   1   3   84.94    1.72
   1  -2  -9   19.51    1.56
   1  -2  -9   20.05    1.48
   1  -2  -9   20.47    0.88
   1  -2  -9   17.24    1.44
   0   5  -4    0.41    0.37
   0   5  -4   -0.08    0.56
   0  -5   4    0.25    0.76
   0  -5   4    0.25    0.65
  -2  -5   3    6.89    0.88
  -2  -5   3    6.34    0.96
   2   5  -3    6.04    0.98
   2   5  -3    6.14    1.84
  -4  -4   2    0.63    0.61
   4   4  -2    0.34    0.83
  -4  -4   2    0.67    1.02
   4   4  -2    1.19    0.74
   4  -1   7    5.31    0.95
   4  -1   7    4.37    0.77
  -4   1  -7    5.78    0.47
  -4   1  -7    5.64    1.49
   2  -5  -2    4.06    0.84
  -2   5   2    2.21    0.79
  -2   5   2    2.03    0.48
   2  -5  -2    2.44    0.36
  -3  -5  -3   93.76    4.17
  -3  -5  -3   93.26    3.33
   3   5   3   96.29    3.36
   3   5   3   92.05    3.25
  -5   2  -2    5.30    0.91
   5  -2   2    5.17    0.93
  -5   2  -2    5.57    1.38
   5  -2   2    6.52    0.54
  -4   1   6  589.33   10.64
   4  -1  -6  586.65   11.59
   4  -1  -6  591.96   12.78
   4  -1  -6  592.23   11.04
   4  -1  -6  583.91   14.06
   0   3  -8  615.97   13.83
   0  -3   8  610.71   13.81
  -5   2   1  221.13    3.56
   5  -2  -1  226.50    6.67
  -5   2   1  224.07    5.48
   5  -2  -1  225.58    3.52
   5   3   3   28.74    2.66
   5   3   3   31.50    1.84
  -5  -3  -3   31.17    1.66
  -5  -3  -3   26.95    1.99
   3   5  -1    1.49    0.90
   3   5  -1    1.19    0.79
  -3  -5   1    1.76    0.75
  -3  -5   1    0.87    0.71
  -4   3  -4   57.30    2.35
  -4   3  -4   62.57    1.60
   4  -3   4   61.14    1.75
   4  -3   4   56.41    1.79
  -4   2  -6    4.04    0.69
   4  -2   6    4.52    0.71
   4  -2   6    3.31    0.75
  -4   2  -6    4.12    0.83
   0   2  -9   14.79    1.71
   0   2  -9   12.75    2.05
   1   5  -4   65.85    2.02
  -1  -5   4   74.73    3.10
  -1  -5   4   63.41    2.64
   1   5  -4   66.13    2.58
  -2  -5  -5    6.21    1.13
  -2  -5  -5    4.83    1.76
   2   5   5    8.20    1.63
   2   5   5    5.62    0.98
  -5  -2  -5   83.03    3.19
   5   2   5   85.82    3.74
  -5  -2  -5   83.41    2.54
   5   2   5   83.15    2.81
   3  -3  -6    1.59    0.70
   3  -3  -6    1.40    0.75
  -5  -2   3   60.95    3.14
   5   2  -3   67.28    3.36
   5   2  -3   60.98    2.30
  -5  -2   3   60.86    1.98
  -1   4   7   85.41    3.48
   1  -4  -7   91.39    2.68
   1  -4  -7   87.45    2.87
  -1   4   7   83.50    2.29
   5   3  -1  152.33    4.40
   5   3  -1  151.88    5.39
  -5  -3   1  150.44    4.09
  -5  -3   1  142.85    4.14
   2  -5   2   25.72    0.99
   2  -5   2   26.79    1.41
  -2   5  -2   27.27    1.32
  -2   5  -2   25.14    1.65
  -1   2  -9  480.44   11.24
  -1   2  -9  466.53   10.52
   3  -4   4   73.50    2.60
   3  -4   4   71.79    1.99
  -3   4  -4   73.31    2.72
  -3   4  -4   75.09    1.98
   3  -4  -4   27.24    2.24
   3  -4  -4   27.80    1.71
   2   0  -9   82.63    1.90
   2   0  -9   79.58    2.23
   2   0  -9   85.59    2.44
   2   0  -9   77.83    1.79
  -1   3  -8   11.51    1.29
  -1   3  -8   12.65    1.67
  -5   0   4   11.72    0.93
  -5   0   4   11.15    1.18
   5   0  -4   12.56    1.22
   5   0  -4   12.83    1.16
   3   1   9  120.64    2.87
  -3  -1  -9  123.06    3.85
  -3  -1  -9  126.84    2.84
   3   1   9  123.82    3.71
   3   0  -8  114.78    2.81
   3   0  -8  107.15    3.16
   3   0  -8  107.98    3.26
   3   0  -8  106.80    2.51
   2  -4  -6   53.65    1.21
   2  -4  -6   54.80    1.03
  -2   4   6   48.09    2.01
   2  -4  -6   54.46    3.05
  -1   0 -10   57.38    2.32
  -1   0 -10   55.06    2.65
  -1  -1 -10   69.13    2.31
  -1  -1 -10   77.39    2.76
  -1  -1 -10   81.06    1.56
   1   1  10   74.90    1.40
   0   0 -10  237.16    3.79
   0   0 -10  229.21    3.71
   0   0 -10  230.08    5.29
   0   0 -10  226.73    6.89
   3   3   8   64.65    2.78
  -3  -3  -8   59.00    3.80
   3   3   8   58.31    3.28
  -3  -3  -8   56.50    2.71
   3   0   9   15.81    0.67
  -3   0  -9   18.66    0.66
   3   0   9   21.84    1.50
  -3   0  -9   17.56    1.52
  -5  -1   4  110.16    3.22
  -5  -1   4  112.53    4.14
   5   1  -4  113.86    4.32
   5   1  -4  107.37    2.90
  -1  -3  -9  307.90    8.47
  -1  -3  -9  304.39    6.78
   1   3   9  275.45    6.66
   1   3   9  286.99    6.39
  -5   2  -3  538.86   11.74
  -5   2  -3  521.37   12.47
   5  -2   3  516.87   11.48
   5  -2   3  524.24   12.68
   1   3  -8  157.13    2.62
  -1  -3   8  151.68    2.75
   1   3  -8  157.74    4.10
  -1  -3   8  156.80    4.05
   0  -1 -10   21.64    2.08
   0  -1 -10   21.52    1.70
   0  -1 -10   19.26    1.00
   0  -1 -10   19.99    0.75
  -1   5  -4   36.04    1.52
   1  -5   4   30.21    1.33
   1  -5   4   33.11    2.01
  -1   5  -4   29.45    1.18
   2  -5  -3  586.65   13.83
   2  -5  -3  609.80   10.68
  -2   5   3  578.39   13.64
  -2   5   3  563.10   10.31
   5  -1   5   13.33    0.99
  -5   1  -5   12.14    1.17
   5  -1   5   13.51    1.07
  -5   1  -5   15.00    1.44
  -5   2   2  116.99    1.53
   5  -2  -2  120.70    3.53
   2  -1  -9   84.16    2.28
   2  -1  -9   83.95    2.10
   2  -1  -9   81.37    2.47
   2  -1  -9   80.62    2.64
   2   4  -6  154.96    4.44
   2   4  -6  148.14    4.02
  -2  -4   6  145.65    3.27
  -2  -4   6  153.64    4.94
  -3  -5  -4  246.14    6.49
   3   5   4  248.50    7.72
   3   5   4  247.82    7.68
  -3  -5  -4  234.39    6.12
   4  -3  -4  253.89    5.98
   4  -3  -4  235.82    6.02
   4   4   5   19.18    1.57
  -4  -4  -5   19.37    1.72
  -4  -4  -5   19.79    2.17
   4   4   5   19.45    1.56
   0   3   9  165.30    4.09
   0  -3  -9  173.54    4.32
   0  -3  -9  168.93    4.95
   0   3   9  158.24    3.88
   4   1   8  114.82    2.79
   4   1   8  125.71    3.71
  -4  -1  -8  118.27    2.64
  -4  -1  -8  124.79    5.16
   5   3   4   16.83    1.52
  -5  -3  -4   16.00    1.67
  -5  -3  -4   17.27    2.05
   5   3   4   19.93    2.28
  -5  -1  -6   55.07    1.89
   5   1   6   54.23    2.75
  -5  -1  -6   58.04    3.53
   5   1   6   54.25    2.24
   1  -5  -5   64.92    2.53
   1  -5  -5   62.64    1.92
  -1   5   5   60.53    1.81
  -1   5   5   55.88    2.29
   1   2  -9  111.25    1.84
   1   2  -9  108.90    3.48
   1   2  -9   99.62    1.59
   1   2  -9  107.82    3.09
   3  -1  -8  152.14    3.49
   3  -1  -8  154.92    4.45
   3  -1  -8  156.02    3.71
   3  -1  -8  160.37    4.26
  -3  -5   2   19.59    2.02
   3   5  -2   18.60    1.69
   3   5  -2   16.12    1.47
  -3  -5   2   16.41    1.33
  -1  -5  -6   25.87    2.60
  -1  -5  -6   26.77    1.60
   1   5   6   26.35    2.40
   1   5   6   26.36    1.98
   3   1  -8   12.06    1.24
  -3  -1   8   13.02    1.31
  -3  -1   8   13.23    1.42
   3   1  -8   12.11    1.02
   1   4   8   57.31    2.06
  -1  -4  -8   62.11    3.16
  -1  -4  -8   56.46    2.29
   1   4   8   56.20    2.74
  -4  -2   6   86.58    3.37
   4   2  -6   92.20    3.48
   4   2  -6   88.72    3.90
  -4  -2   6   88.93    3.28
   2   1  -9    4.67    0.82
   2   1  -9    4.48    0.66
   2   1  -9    5.31    0.45
   2   1  -9    4.92    0.94
   4   0   8    2.41    0.48
  -4   0  -8    3.50    0.95
   4   0   8    5.19    0.87
  -4   0  -8    2.01    0.63
   2  -4   6  105.83    2.11
  -2   4  -6  113.48    3.36
   2  -4   6  108.85    2.67
  -2   4  -6  113.02    3.05
   3   4  -5   52.36    1.99
  -3  -4   5   52.12    2.44
  -3  -4   5   56.80    2.15
   3   4  -5   58.27    3.55
  -5   0  -6   15.02    1.01
   5   0   6   14.10    1.06
   5   0   6   16.36    1.30
  -5   0  -6   14.63    1.41
  -4  -4   3    8.63    1.06
   4   4  -3   10.04    1.44
  -4  -4   3   12.45    1.17
   4   4  -3   11.83    1.97
   3  -2   8   32.91    0.67
  -3   2  -8   31.93    2.62
  -3   2  -8   32.11    1.56
   3  -2   8   32.78    0.70
  -5  -3   2   35.20    1.75
  -5  -3   2   32.37    2.50
   5   3  -2   35.26    1.94
   5   3  -2   35.07    2.02
   0   4  -7   77.85    2.46
   0   4  -7   62.94    1.46
   0  -4   7   66.20    1.28
   0  -4   7   72.04    3.16
  -4  -3   5  319.05    8.24
   4   3  -5  327.40    8.14
   4   3  -5  321.84    8.60
  -4  -3   5  305.30    7.12
   2  -5   3    4.56    0.78
  -2   5  -3    4.48    1.10
   2  -5   3    4.18    0.97
  -2   5  -3    5.64    0.67
   0   5   6   13.52    1.29
   0  -5  -6   14.56    1.48
   0  -5  -6   14.64    1.02
   0   5   6   14.98    1.34
   5  -1  -4   77.49    2.75
  -5   1   4   79.88    1.66
  -5   1   4   86.00    2.84
   5  -1  -4   78.66    1.77
   4   3   7    3.25    0.84
   4   3   7    2.27    0.95
  -4  -3  -7    2.57    1.10
  -4  -3  -7    3.72    1.18
  -3  -2  -9  117.50    2.75
   3   2   9  112.36    2.71
  -3  -2  -9  115.19    3.82
   3   2   9  120.67    3.70
  -3  -4  -7  102.05    4.83
   3   4   7  103.01    3.29
  -3  -4  -7  101.39    4.09
   3   4   7  101.34    4.15
   0   4   8   10.88    0.89
   0  -4  -8   10.23    1.21
   0  -4  -8   11.14    1.00
   0   4   8    7.71    1.53
   2   3   9   25.97    2.38
  -2  -3  -9   28.37    1.85
  -2  -3  -9   27.44    2.02
   2   3   9   27.10    1.29
   2   5  -4  112.21    4.95
  -2  -5   4  108.17    3.74
  -2  -5   4  117.68    3.37
   2   5  -4  112.00    3.17
   0   1 -10   10.78    1.11
   0   1 -10   12.12    1.95
   2   1  10  785.22   18.59
   2   1  10  740.61   14.18
  -2  -1 -10  774.18   15.09
  -2  -1 -10  788.77   18.68
   4  -3   5  197.77    4.55
  -4   3  -5  183.77    4.02
  -4   3  -5  173.22    4.22
   4  -3   5  174.14    3.87
  -1   1 -10   71.41    2.40
  -1   1 -10   72.45    2.77
  -2   0 -10  344.88    7.91
  -2   0 -10  342.23    8.55
   1   2  10    0.45    0.49
   1   2  10    0.24    0.95
  -1  -2 -10    0.69    1.03
  -1  -2 -10    0.50    0.38
   0   5  -5    9.35    1.11
   0   5  -5    9.39    1.06
   0  -5   5    7.94    1.55
   0  -5   5    9.06    0.76
  -2   2  -9    3.07    1.01
  -2   2  -9    3.50    1.23
   1   0 -10   71.27    2.99
   1   0 -10   72.26    2.49
   1   0 -10   74.33    1.50
   1   0 -10   77.25    1.83
  -5   2  -4  179.43    4.33
  -5   2  -4  185.89    4.41
   5  -2   4  182.61    4.24
   5  -2   4  187.10    5.24
   2  -3  -8   30.87    1.56
   2  -3  -8   29.59    0.92
   2  -3  -8   27.53    1.07
   2  -3  -8   28.92    2.29
  -4  -2  -8    4.75    1.88
   4   2   8    5.31    1.62
   4   2   8    5.15    0.81
  -4  -2  -8    5.74    1.09
  -5  -2  -6    5.76    0.84
   5   2   6    4.12    1.49
   5   2   6    5.10    1.06
  -5  -2  -6    3.33    1.20
  -2  -5  -6   -0.01    0.60
   2   5   6   -0.25    0.54
  -2  -5  -6    0.83    0.93
   2   5   6    0.47    0.79
   1   4  -7   45.69    2.01
   1   4  -7   39.95    1.45
  -1  -4   7   46.53    1.90
  -1  -4   7   41.07    1.08
   4  -2  -6   17.80    0.52
   4  -2  -6   17.63    2.11
   4  -2  -6   16.26    1.27
   4  -2  -6   15.43    0.47
   4  -4   0   70.09    2.60
  -4   4   0   71.15    1.25
   4  -4   0   78.75    2.55
  -4   4   0   70.42    1.24
  -1   4  -7   14.54    1.19
   1  -4   7   13.24    0.63
   1  -4   7   13.02    0.61
  -3   1  -9    1.62    0.76
  -3   1  -9    2.29    0.92
   3  -1   9    2.37    0.16
   3  -1   9    2.48    0.17
  -2  -4  -8    4.24    1.48
   2   4   8    4.93    0.93
   2   4   8    4.21    0.88
  -2  -4  -8    4.87    1.08
   4   0  -7  151.33    4.17
   4   0  -7  157.76    4.86
  -4   0   7  158.62    3.85
  -4   0   7  162.65    4.10
  -1  -6  -1  389.58    8.78
   1   6   1  389.28    9.31
   1   6   1  392.71    9.56
  -1  -6  -1  388.09    9.50
  -5  -2   4   30.89    2.39
   5   2  -4   29.73    1.71
   5   2  -4   30.39    1.75
  -5  -2   4   29.80    1.40
   5  -2  -3    0.52    0.61
   5  -2  -3    0.67    0.69
  -2   5   4  207.14    5.51
  -2   5   4  201.21    3.25
   2  -5  -4  211.19    5.66
   2  -5  -4  215.77    3.42
   0  -2 -10   50.62    1.67
   0  -2 -10   47.93    2.79
   0  -2 -10   47.72    1.54
   3  -3   7   81.78    1.79
   3  -3   7   92.96    1.93
  -3   3  -7   87.04    2.56
  -3   3  -7   84.58    2.87
  -4   4  -1   70.00    1.48
  -4   4  -1   65.41    1.54
   4  -4   1   66.56    2.42
   4  -4   1   64.66    2.29
   1  -1 -10    1.37    0.97
   1  -1 -10    0.63    0.60
   1  -1 -10    1.04    0.57
   1  -1 -10    1.32    0.51
  -2   3  -8   48.70    1.94
  -2   3  -8   45.19    2.14
   1   6   0  117.39    3.60
   1   6   0  109.95    3.49
  -1  -6   0  121.40    3.29
  -1  -6   0  109.67    3.67
   1   5  -5   95.04    3.12
  -1  -5   5  107.13    3.15
  -1  -5   5   96.55    2.52
   0  -6  -1   33.45    2.01
   0  -6  -1   37.49    1.92
   0   6   1   30.99    2.37
   0   6   1   33.82    2.53
  -3   4  -5   17.86    1.03
  -3   4  -5   16.63    1.73
   3  -4   5   17.33    0.87
   3  -4   5   16.51    1.29
   3  -4  -5   12.04    1.83
   3  -4  -5    7.94    1.88
   4  -4  -1   29.23    2.62
   4  -4  -1   35.09    1.75
  -3  -5  -5  225.01    7.79
   3   5   5  228.56    6.14
   3   5   5  219.05    5.88
  -3  -5  -5  220.78    5.91
   0   6   0  118.94    4.54
   0   6   0  123.34    4.51
   0  -6   0  117.97    3.63
   0  -6   0  119.60    3.05
   1   6   2  200.01    6.55
  -1  -6  -2  194.47    5.48
   1   6   2  197.51    6.32
   5   3   5    2.89    0.90
  -5  -3  -5    1.75    1.06
  -5  -3  -5    1.40    0.78
   6   1   1   57.73    2.09
  -6  -1  -1   54.01    3.01
  -6  -1  -1   57.17    3.21
   6   1   1   56.79    2.40
   2  -2  -9   47.29    1.69
   2  -2  -9   46.61    1.66
   2  -2  -9   48.15    1.44
   2  -2  -9   46.19    1.70
   3   5  -3   46.41    2.43
   3   5  -3   46.96    2.08
  -3  -5   3   49.35    2.05
  -3  -5   3   43.14    1.87
   4   1  -7   76.08    3.23
  -4  -1   7   78.59    2.79
  -4  -1   7   78.93    2.36
   4   1  -7   82.26    2.49
  -4   2  -7   24.94    1.60
  -4   2  -7   26.45    1.88
   4  -2   7   25.25    1.11
   4  -2   7   23.79    1.17
   1  -3  -9  158.14    4.97
   1  -3  -9  166.79    3.44
   1  -3  -9  156.37    4.39
   0  -6  -2   25.48    2.71
   0   6   2   24.21    1.58
   0  -6  -2   25.02    1.16
   0   6   2   24.86    2.06
  -6   0  -1   80.12    2.74
   6   0   1   74.35    3.74
  -6   0  -1   69.31    3.01
   6   0   1   77.99    2.14
   6   1   2   92.08    3.16
  -6  -1  -2   95.62    3.02
  -6  -1  -2   88.34    2.96
   6   1   2   95.41    3.64
  -5   0   5    3.98    0.48
  -5   0   5    4.45    1.42
   5   0  -5    3.90    0.94
   5   0  -5    2.66    0.91
  -6  -1   0   61.00    3.01
  -6  -1   0   66.01    2.59
   6   1   0   64.38    2.14
   6   1   0   66.92    2.60
  -3  -3   7   79.23    2.17
   3   3  -7   81.93    2.31
  -3  -3   7   83.40    2.67
   3   3  -7   83.31    3.00
   4  -4   2  111.08    4.14
   4  -4   2  113.88    3.18
  -4   4  -2  123.12    2.31
  -4   4  -2  114.86    2.75
   4  -1   8    5.73    1.71
   4  -1   8    6.45    0.71
  -4   1  -8    6.68    0.44
  -4   1  -8    7.11    1.16
   4   4   6   25.09    1.71
   4   4   6   23.23    1.74
  -4  -4  -6   24.26    1.60
  -4  -4  -6   25.91    2.02
   1   6  -1    2.57    0.90
  -1  -6   1    4.82    1.25
  -1  -6   1    3.94    1.48
   1   6  -1    3.48    1.05
  -2  -3   8   50.95    1.33
  -2  -3   8   50.25    2.86
   2   3  -8   54.78    1.85
   2   3  -8   54.98    2.18
   6   0   0  428.20   10.16
  -6   0   0  414.45    9.74
  -6   0   0  388.76    8.50
   6   0   0  414.24    9.31
   1  -5   5    1.05    0.75
   1  -5   5    1.37    0.96
  -1   5  -5    0.90    0.65
  -1   5  -5    1.64    0.66
  -5   1  -6  131.81    3.92
  -5   1  -6  138.12    3.25
   5  -1   6  135.67    3.94
   5  -1   6  131.67    3.67
   0   6  -1   78.95    2.77
   0  -6   1   75.02    2.82
   0  -6   1   92.08    2.55
   0   6  -1   81.71    3.69
  -6   0  -2   58.13    3.16
  -6   0  -2   58.44    2.08
   6   0   2   60.61    1.96
   6   0   2   60.66    2.35
   4  -1  -7  262.59    6.79
   4  -1  -7  246.67    4.77
   4  -1  -7  255.89    5.27
   4  -1  -7  243.01    5.98
   3  -3  -7  287.27    7.80
   3  -3  -7  287.78    7.06
   3  -3  -7  287.98    4.62
   3  -3  -7  293.87    4.64
  -5  -3   3  237.26    5.83
   5   3  -3  231.08    6.09
  -5  -3   3  235.63    7.00
   5   3  -3  225.27    6.07
   2   2  10  240.00    5.34
  -2  -2 -10  257.94    8.02
   2   2  10  247.31    6.38
  -2  -2 -10  257.50    5.77
   5   1  -5  250.94    7.28
  -5  -1   5  242.32    5.90
  -5  -1   5  249.17    7.10
   5   1  -5  243.31    6.59
  -4  -5  -1  251.90    6.48
  -4  -5  -1  252.08    6.82
   4   5   1  249.82    6.73
   4   5   1  247.13    6.85
   1   1 -10  148.90    4.28
   1   1 -10  144.64    3.90
   1   1 -10  161.00    2.66
   1   1 -10  159.95    2.67
   3  -2  -8   48.38    1.13
   3  -2  -8   51.23    1.23
   3  -2  -8   48.84    2.73
   3  -2  -8   49.19    2.44
   4  -3  -5  111.48    3.60
   4  -3  -5  133.49    4.59
   4  -4  -2   60.30    2.31
   4  -4  -2   57.04    3.37
  -5  -4  -1    0.14    0.59
   5   4   1    0.13    0.71
   5   4   1    0.56    0.70
  -5  -4  -1   -0.02    0.71
  -3  -2   8    7.08    0.94
   3   2  -8    8.57    1.05
   3   2  -8    8.11    1.14
  -3  -2   8    8.13    0.71
   4   5   2   81.85    4.37
  -4  -5  -2   82.13    3.26
  -4  -5  -2   80.29    3.98
   4   5   2   83.86    3.26
   1   6   3   17.76    1.48
  -1  -6  -3   15.02    2.41
  -1  -6  -3   16.90    1.31
   1   6   3   16.57    1.37
   2  -5   4   37.57    1.50
  -2   5  -4   41.78    1.46
   2  -5   4   40.61    1.54
  -2   5  -4   41.44    2.17
   3  -5   0    0.23    1.15
   3  -5   0    1.00    1.12
  -3   5   0    1.32    0.40
  -3   5   0    0.70    0.44
  -5  -4  -2    3.56    1.13
   5   4   2    3.86    1.67
  -5  -4  -2    3.52    0.90
   5   4   2    1.75    1.71
   2  -4  -7   31.77    1.75
   2  -4  -7   28.43    1.75
   2  -4  -7   30.49    0.82
   2  -4  -7   29.98    1.04
  -1   5   6  117.06    4.47
  -1   5   6  113.47    2.76
   1  -5  -6  110.07    3.69
   1  -5  -6  113.40    2.98
  -2  -6  -1  115.82    4.65
   2   6   1  138.39    5.49
   2   6   1  132.77    4.07
  -2  -6  -1  130.15    4.14
  -4  -5   0    9.54    1.96
   4   5   0   11.60    1.40
   4   5   0   10.22    2.43
  -2   1 -10  179.29    6.21
  -2   1 -10  171.14    4.45
  -3   5   1   16.86    0.57
  -3   5   1   18.36    0.67
   3  -5  -1   20.29    1.48
   3  -5  -1   18.40    2.26
  -6  -1  -3   58.54    3.40
   6   1   3   58.03    2.40
  -6  -1  -3   57.77    2.34
   6   1   3   55.99    2.98
   1  -4  -8   62.38    2.36
  -1   4   8   59.14    2.21
  -1   4   8   59.25    1.62
   1  -4  -8   59.99    2.27
  -4  -4   4    0.56    0.56
  -4  -4   4   -0.12    0.49
   4   4  -4    0.28    0.90
   4   4  -4    0.15    0.69
  -5   3   0   26.39    0.66
  -5   3   0   27.53    0.57
   5  -3   0   27.85    1.75
   5  -3   0   26.91    2.29
   5  -3   1   94.21    3.71
  -5   3  -1   94.77    1.80
  -5   3  -1   89.08    2.02
   5  -3   1   89.18    3.88
  -2  -2   9   25.83    1.14
   2   2  -9   24.36    2.23
  -2  -2   9   23.30    2.13
   2   2  -9   28.53    1.17
  -5  -4   0  105.97    4.95
   5   4   0  113.63    3.91
   5   4   0  117.90    5.17
  -5  -4   0  114.39    3.59
   3  -5   1   21.75    2.02
   3  -5   1   17.59    1.42
  -3   5  -1   18.22    0.75
  -3   5  -1   21.00    1.13
   5   1   7   17.02    1.44
  -5  -1  -7   14.57    1.64
   5   1   7   13.75    1.71
  -5  -1  -7   16.25    1.06
   0  -6  -3   42.11    2.01
   0  -6  -3   38.06    2.21
   0   6   3   39.07    2.25
   0   6   3   36.11    1.92
   6   1  -1  214.30    5.98
  -6  -1   1  224.47    6.92
  -6  -1   1  196.61    5.70
   6   1  -1  205.80    5.55
   2   6   2  290.80    7.43
   2   6   2  294.46    7.64
  -2  -6  -2  296.37    8.77
  -2  -6  -2  289.29    7.54
   2   6   0   28.32    1.97
  -2  -6   0   27.22    2.71
   2   6   0   26.64    2.65
  -2  -6   0   30.30    1.66
  -6   0   1  435.26    9.96
   6   0  -1  461.08    9.53
   6   0  -1  452.76   10.83
  -6   0   1  496.81   12.65
   1   5   7  128.87    3.48
   1   5   7  132.10    3.96
  -1  -5  -7  135.16    5.32
  -1  -5  -7  131.91    3.81
   6   0   3   22.65    1.29
   6   0   3   23.98    1.59
  -6   0  -3   23.87    1.49
  -6   0  -3   21.79    1.48
  -6  -2  -1    4.21    1.57
   6   2   1    3.87    1.10
  -6  -2  -1    5.52    1.62
   6   2   1    4.67    1.00
  -4  -5  -3   90.38    3.49
   4   5   3   88.12    3.36
   4   5   3   90.72    4.60
  -4  -5  -3   83.81    3.08
   5  -2   5  233.99    5.52
   5  -2   5  235.68    6.04
  -5   2  -5  232.30    5.21
  -5   2  -5  227.08    6.41
   5   4   3    9.72    1.44
  -5  -4  -3   10.54    1.95
   5   4   3   11.59    1.37
  -5  -4  -3    8.79    2.37
   0   3  -9    3.80    1.10
   0   3  -9    4.70    0.94
  -5   1   5   24.08    1.62
  -5   1   5   23.34    0.85
   5  -1  -5   24.48    1.02
   5  -1  -5   25.25    1.67
  -5   0  -7   54.75    2.31
  -5   0  -7   52.61    2.40
   5   0   7   51.84    2.40
   5   0   7   48.53    2.19
   5  -3  -1   72.31    2.78
   5  -3  -1   73.71    2.55
   6   2   2   58.36    3.57
  -6  -2  -2   57.07    2.52
  -6  -2  -2   58.69    2.41
   6   2   2   56.22    3.28
   1  -2 -10   63.58    2.43
   1  -2 -10   62.57    2.40
   1  -2 -10   65.73    2.32
   1  -2 -10   63.69    2.74
  -4   4  -3  170.16    3.86
   4  -4   3  165.48    4.83
  -4   4  -3  168.87    4.14
   4  -4   3  163.91    5.00
  -1   6   1    2.10    0.99
   1  -6  -1    2.10    1.51
  -1   6   1    2.42    0.83
   1  -6  -1    2.71    0.75
  -1   6   0   63.09    2.82
   1  -6   0   63.13    2.28
  -1   6   0   60.92    2.33
   1  -6   0   62.76    2.62
  -5   3  -2  110.42    2.78
  -5   3  -2  112.81    2.12
   5  -3   2  117.59    4.09
   5  -3   2  108.95    3.29
   0  -6   2   83.82    3.20
   0   6  -2   73.38    3.72
   0  -6   2   72.40    2.62
   0   6  -2   73.93    3.31
   5  -2  -4   57.82    3.14
   5  -2  -4   60.88    2.48
  -1  -6   2   15.59    2.06
  -1  -6   2   17.65    1.86
   1   6  -2   15.53    1.94
   1   6  -2   14.86    2.36
   3  -5  -2  101.93    4.47
   3  -5  -2  111.39    3.52
   3   3   9   54.09    2.40
   3   3   9   55.70    1.94
  -3  -3  -9   58.16    2.71
  -3  -3  -9   62.23    2.78
  -6  -2   0  118.44    3.71
   6   2   0  119.42    3.60
   6   2   0  122.98    4.98
  -6  -2   0  114.93    3.56
   2   5  -5   30.59    2.06
   2   5  -5   30.99    1.48
  -2  -5   5   29.57    2.50
  -2  -5   5   27.87    1.33
   2  -5  -5  106.18    1.77
  -2   5   5  103.32    4.25
   2  -5  -5  102.08    3.50
  -2   5   5   97.91    1.83
  -2  -4   7  162.37    4.36
  -2  -4   7  153.29    3.30
   2   4  -7  129.65    5.52
   2   4  -7  160.53    3.51
  -4  -5   1   62.27    2.50
   4   5  -1   59.88    3.90
   4   5  -1   64.96    4.17
  -4  -5   1   68.03    2.63
   0  -5  -7    2.37    1.02
   0   5   7    1.32    0.56
   0   5   7    2.25    1.21
   0  -5  -7    2.32    0.94
   4  -3   6  170.69    4.12
  -4   3  -6  169.50    5.39
  -4   3  -6  174.94    4.09
   3   4  -6   26.09    1.40
  -3  -4   6   24.44    1.24
  -3  -4   6   27.72    2.33
   3   4  -6   27.57    1.93
   3  -5   2   93.63    2.90
  -3   5  -2   90.80    2.20
   3  -5   2   90.39    2.75
  -3   5  -2   76.67    2.43
  -2  -6  -3  109.44    3.58
  -2  -6  -3  106.08    3.71
   2   6   3  109.83    4.71
   2   6   3  106.88    4.79
   2  -4   7   27.44    0.75
  -2   4  -7   28.10    1.75
   2  -4   7   26.58    0.71
  -2   4  -7   30.70    2.20
  -1   3  -9  667.97   15.52
  -1   3  -9  675.64   16.52
  -6   1  -1   77.67    2.79
  -6   1  -1   79.54    2.10
   6  -1   1   84.98    2.48
   6  -1   1   80.90    3.81
   2   6  -1   96.28    3.55
   2   6  -1   96.63    3.25
  -2  -6   1   91.57    3.17
  -2  -6   1  101.01    3.17
  -5  -4   1   62.39    3.44
  -5  -4   1   68.42    2.79
   5   4  -1   67.87    2.98
   5   4  -1   62.40    2.83
   1  -6  -2   37.38    2.06
  -1   6   2   36.37    1.37
  -1   6   2   35.51    2.71
   1  -6  -2   37.76    1.17
   0   2 -10  196.54    5.54
   0   2 -10  196.81    6.06
   4  -4  -3   15.02    1.37
   4  -4  -3   14.16    2.14
  -1  -6  -4   80.93    3.16
   1   6   4   79.26    3.06
  -1  -6  -4   88.20    2.79
   1   6   4   81.00    2.67
   4   3  -6    1.06    1.12
  -4  -3   6    2.25    0.75
   4   3  -6    1.52    0.93
  -4  -3   6    1.82    1.01
   3   1  10  166.36    3.21
   3   1  10  182.11    5.17
  -3  -1 -10  178.11    3.27
  -3  -1 -10  177.22    6.48
  -1   6  -1   14.96    1.25
  -1   6  -1   14.74    1.80
   1  -6   1   17.18    0.98
   1  -6   1   17.24    2.14
   3   5   6    4.17    1.61
  -3  -5  -6    5.06    1.87
  -3  -5  -6    3.65    1.06
   3   5   6    3.48    1.06
  -5  -3  -6  128.88    3.68
   5   3   6  129.33    5.19
   5   3   6  123.23    5.15
  -5  -3  -6  129.50    4.45
  -6   1   0   23.43    1.40
   6  -1   0   26.58    1.74
   6  -1   0   26.47    1.29
  -6   1   0   28.27    2.52
   4   1   9   66.11    1.83
   4   1   9   70.29    2.75
  -4  -1  -9   70.26    2.95
  -4  -1  -9   68.29    2.18
   4   3   8   22.58    2.13
  -4  -3  -8   21.18    2.89
   4   3   8   22.71    1.70
  -4  -3  -8   20.00    1.93
   3   0  -9   26.26    1.60
   3   0  -9   26.78    1.22
   3   0  -9   27.26    1.21
   3   0  -9   29.15    1.32
   6   2   3   28.43    1.89
   6   2   3   29.95    1.73
  -6  -2  -3   26.34    1.97
  -6  -2  -3   30.82    1.72
   6   1   4   26.10    1.65
  -6  -1  -4   23.28    1.78
  -6  -1  -4   25.80    2.27
   6   1   4   23.82    1.59
  -5  -2  -7   22.35    1.30
   5   2   7   21.47    1.67
  -5  -2  -7   24.64    2.90
   5   2   7   23.16    2.21
   3   4   8    4.91    1.10
   3   4   8    5.38    1.50
  -3  -4  -8    6.06    1.51
  -3  -4  -8    4.37    1.28
   4   2  -7  167.81    4.67
  -4  -2   7  173.03    4.30
   4   2  -7  170.56    5.19
  -4  -2   7  171.14    4.21
   6  -1   2  114.41    3.28
  -6   1  -2   96.24    3.38
   6  -1   2  104.37    3.29
  -6   1  -2  104.58    3.25
  -2  -5  -7  117.57    5.11
   2   5   7  118.65    3.71
  -2  -5  -7  121.13    3.90
   2   5   7  121.62    3.57
  -1   2 -10    1.17    1.35
  -1   2 -10    1.55    0.75
  -1  -3 -10    9.40    1.21
   1   3  10    8.84    0.78
  -1  -3 -10    9.05    1.43
   1   3  10    6.44    1.07
   3   0  10   26.71    1.86
  -3   0 -10   27.18    1.87
  -3   0 -10   27.73    0.71
   3   0  10   24.09    0.66
   5   2  -5    0.26    0.68
  -5  -2   5    0.75    0.67
  -5  -2   5    0.90    0.84
   5   2  -5    0.60    0.70
  -6  -1   2   47.00    2.48
   6   1  -2   54.46    1.94
   6   1  -2   49.61    3.34
  -6  -1   2   53.50    2.33
   0   5  -6    8.68    0.61
   0  -5   6    8.33    0.65
   0  -5   6    7.56    1.64
   0   5  -6    8.37    1.79
  -6   0   2    9.69    1.05
   6   0  -2    9.58    1.90
  -6   0   2    8.04    1.19
   3   5  -4   35.52    2.17
  -3  -5   4   30.82    1.80
  -3  -5   4   30.77    1.55
   3   5  -4   34.41    1.74
  -1  -4  -9    1.55    0.78
   1   4   9    1.46    1.06
  -1  -4  -9    2.08    0.83
   1   4   9    1.38    1.09
   5  -3  -2  159.51    4.37
   5  -3  -2  151.91    4.56
  -1  -3   9    2.90    0.89
  -1  -3   9    2.88    0.31
   1   3  -9    2.67    0.92
   1   3  -9    4.02    0.34
  -4  -5  -4  118.86    3.84
  -4  -5  -4  122.36    4.28
   4   5   4  122.78    4.09
   4   5   4  119.71    4.07
   0  -6  -4    4.60    1.20
   0  -6  -4    4.52    1.21
   0   6   4    6.28    1.61
   0   6   4    7.05    1.24
   2   0 -10   27.43    1.37
   2   0 -10   27.59    0.99
   2   0 -10   29.06    1.48
   2   0 -10   27.91    1.37
  -4   0  -9  174.18    6.38
  -4   0  -9  174.07    3.25
   4   0   9  163.64    3.70
   4   0   9  169.21    4.98
  -6  -2   1  107.62    3.33
  -6  -2   1  116.57    4.51
   6   2  -1  115.86    3.75
   6   2  -1  109.96    3.42
   5   4   4   87.46    4.58
   5   4   4   88.32    3.33
  -5  -4  -4   85.31    4.87
  -5  -4  -4   87.67    3.10
  -3   4  -6  142.34    3.56
  -3   4  -6  133.68    3.78
   3  -4   6  138.75    3.43
   3  -4   6  134.02    2.84
   6   0   4  146.00    5.04
   6   0   4  137.62    3.69
  -6   0  -4  136.25    3.81
  -6   0  -4  133.52    4.99
   3  -4  -6   32.91    1.91
   3  -4  -6   31.65    1.87
   5  -3   3   15.65    1.25
  -5   3  -3   15.45    0.88
   5  -3   3   17.29    1.19
  -5   3  -3   17.22    1.06
   0   4  -8  169.50    4.55
   0  -4   8  162.90    5.50
   0  -4   8  147.39    2.60
   6  -1  -1  182.41    3.82
   6  -1  -1  169.39    4.83
  -6   1   1  186.57    5.02
  -6   1   1  168.32    3.79
   3  -1  -9  250.23    5.70
   3  -1  -9  244.21    4.99
   3  -1  -9  254.55    6.18
   3  -1  -9  253.13    5.25
  -3   2  -9   49.52    2.43
  -3   2  -9   55.60    2.11
   0  -3 -10    0.28    0.92
   0   3  10    0.42    0.47
   0   3  10    0.56    0.53
   0  -3 -10    0.43    0.56
   3  -5  -3   58.60    2.48
   3  -5  -3   54.60    3.54
  -5  -3   4  478.03   12.22
   5   3  -4  477.85   11.45
  -5  -3   4  463.44   10.74
   5   3  -4  460.49   11.43
  -1  -5   6   59.56    2.29
   1   5  -6   56.57    1.66
   1   5  -6   53.89    2.61
  -1  -5   6   53.05    1.60
  -1  -1 -11   28.93    2.28
  -1  -1 -11   27.52    0.98
  -1  -1 -11   28.52    0.76
  -1  -1 -11   31.39    1.89
   2  -1 -10   93.05    2.40
   2  -1 -10   94.74    2.45
   2  -1 -10   95.11    3.29
   2  -1 -10   94.88    2.83
   4  -2  -7  446.98    7.48
   4  -2  -7  441.50    7.87
   4  -2  -7  446.16   10.66
   4  -2  -7  476.29   11.67
  -3  -1   9   39.35    1.67
   3   1  -9   42.25    1.89
   3   1  -9   40.43    2.41
  -3  -1   9   41.79    1.42
  -1   0 -11  144.29    3.95
  -1   0 -11  141.65    4.37
   0  -4  -9   79.08    2.82
   0   4   9   71.55    2.44
   0   4   9   73.07    2.94
   0  -4  -9   78.59    2.53
  -1   6   3   25.58    1.51
  -1   6   3   22.85    2.45
   1  -6  -3   25.72    1.26
   1  -6  -3   24.64    1.87
   0   0 -11  112.85    1.84
   0   0 -11  113.07    3.59
   0   0 -11  110.95    4.14
   0   0 -11  104.68    1.80
  -6   1  -3   74.48    2.36
  -6   1  -3   76.48    2.67
   6  -1   3   73.14    2.65
   6  -1   3   75.46    2.84
  -1   6  -2   10.56    1.56
   1  -6   2    9.95    1.15
  -1   6  -2    9.21    1.06
   1  -6   2    9.76    0.88
  -2   5  -5    9.60    1.13
   2  -5   5    8.41    1.14
   2  -5   5    9.94    0.82
  -2   5  -5    8.49    0.97
  -2  -6  -4    4.47    1.15
  -2  -6  -4    5.10    1.95
   2   6   4    7.55    1.13
   2   6   4    5.64    1.18
   4   4   7    8.15    1.90
  -4  -4  -7    7.93    1.49
  -4  -4  -7    7.14    1.11
   4   4   7    6.94    1.89
   4   5  -2   54.26    2.50
   4   5  -2   53.05    3.93
  -4  -5   2   52.97    2.31
  -4  -5   2   47.77    2.21
   0  -1 -11   60.85    2.44
   0  -1 -11   57.45    1.70
   0  -1 -11   61.19    1.73
   0  -1 -11   60.15    2.10
   3  -5   3   48.04    2.57
   3  -5   3   46.31    1.85
  -3   5  -3   48.60    1.51
  -3   5  -3   47.03    1.63
   4  -4   4  344.91    7.83
  -4   4  -4  341.11    7.47
  -4   4  -4  379.74    7.64
   4  -4   4  350.55    7.70
   2   6  -2   20.45    1.53
  -2  -6   2   19.52    1.49
   2   6  -2   20.72    2.83
  -2  -6   2   21.51    1.52
   0   6  -3    3.14    1.13
   0  -6   3    3.51    1.30
   0   6  -3    3.68    1.48
   0  -6   3    2.48    1.20
   4   2   9   30.00    1.94
  -4  -2  -9   28.93    1.27
   4   2   9   28.78    2.81
  -4  -2  -9   31.57    2.18
   1   2 -10  185.41    2.75
   1   2 -10  192.04    2.76
   1   2 -10  200.56    5.12
   1   2 -10  202.34    5.56
  -3  -2 -10  140.65    5.87
  -3  -2 -10  141.71    3.13
   3   2  10  132.67    3.07
   3   2  10  141.27    4.35
   6   2   4   54.15    2.42
  -6  -2  -4   53.94    3.18
  -6  -2  -4   50.40    3.76
   6   2   4   54.96    2.33
   1   6  -3    1.06    1.29
  -1  -6   3    0.68    0.65
  -1  -6   3    0.82    0.67
   1   6  -3    0.98    0.62
  -5  -4   2   58.15    2.40
   5   4  -2   56.30    4.07
  -5  -4   2   62.32    2.55
   5   4  -2   59.94    2.69
   3  -3   8  181.31    3.06
   3  -3   8  180.31    3.05
  -3   3  -8  201.35    5.02
  -3   3  -8  200.58    5.48
   5  -1   7  255.20    7.58
  -5   1  -7  246.58    7.69
  -5   1  -7  238.51    5.05
   5  -1   7  239.35    5.20
  -5   0   6  251.91    4.98
  -5   0   6  251.37    6.27
   5   0  -6  254.53    6.34
   5   0  -6  247.70    6.00
   2   3  10  179.09    4.31
  -2  -3 -10  193.00    6.79
   2   3  10  178.11    4.98
  -2  -3 -10  186.18    5.31
  -2  -4  -9   13.22    2.37
   2   4   9   14.74    1.35
  -2  -4  -9   14.64    1.99
   2   4   9   13.37    1.22
   1  -5   6   15.22    1.17
  -1   5  -6   15.02    1.25
   1  -5   6   11.53    1.79
  -1   5  -6   14.15    1.08
   1  -4   8    3.10    0.25
  -1   4  -8    2.93    1.35
   1  -4   8    2.97    0.25
  -1   4  -8    2.88    1.63
   4  -3  -6   46.58    2.06
   4  -3  -6   42.85    2.22
   2   1 -10   37.84    1.25
   2   1 -10   32.99    1.29
   2   1 -10   30.55    1.64
   2   1 -10   30.95    1.79
  -1  -4   8    7.39    0.42
  -1  -4   8    7.28    1.11
   1   4  -8    7.18    1.75
   1   4  -8    7.10    0.65
   2  -3  -9    3.46    0.44
   2  -3  -9    6.28    1.36
   2  -3  -9    3.67    0.79
   2  -3  -9    4.17    0.84
  -4   0   8    8.94    0.74
   4   0  -8   10.10    1.55
   4   0  -8    7.07    1.25
  -4   2  -8   40.23    1.75
  -4   2  -8   38.80    3.03
   4  -2   8   40.00    1.28
   4  -2   8   39.57    0.95
  -5  -1   6  132.03    3.21
   5   1  -6  130.82    4.49
   5   1  -6  137.56    4.87
  -5  -1   6  135.19    3.80
   4   4  -5   19.21    1.73
  -4  -4   5   16.22    2.15
   4   4  -5   18.04    2.16
  -4  -4   5   16.95    1.86
   3   6   1   16.78    1.62
  -3  -6  -1   17.84    1.61
   3   6   1   15.68    1.77
  -3  -6  -1   13.63    1.56
   5  -2   6   50.13    1.67
   5  -2   6   47.64    1.55
  -5   2  -6   50.56    2.83
   4  -4  -4    0.52    0.70
   4  -4  -4    0.67    1.12
  -1  -6  -5    7.64    1.43
  -1  -6  -5    9.98    1.75
   1   6   5    9.71    1.05
   1   6   5    8.70    2.02
  -6  -2   2   24.23    1.72
   6   2  -2   27.15    1.85
   6   2  -2   26.86    2.50
  -6  -2   2   21.20    2.21
   1  -5  -7   68.40    2.79
   1  -5  -7   67.38    1.80
  -1   5   7   63.42    2.54
  -1   5   7   59.41    2.02
   6   1   5   99.32    4.17
   6   1   5   99.91    3.26
  -6  -1  -5  100.78    3.98
  -6  -1  -5   89.97    3.42
   5  -3  -3   44.75    3.25
   5  -3  -3   45.94    2.09
  -3  -6  -2  138.06    4.48
   3   6   2  141.37    4.56
   3   6   2  141.67    5.98
  -3  -6  -2  134.75    4.34
  -6   1   2   11.64    1.31
   6  -1  -2   10.79    0.54
  -6   1   2   11.21    0.52
   6  -1  -2   11.88    2.06
  -2   3  -9   79.08    3.63
  -2   3  -9   76.31    4.04
  -2   2 -10   54.68    2.27
  -2   2 -10   55.95    2.62
  -4  -5  -5   58.94    3.01
   4   5   5   59.92    2.72
   4   5   5   54.05    3.92
  -4  -5  -5   60.42    3.64
   3   6   0    7.69    2.03
  -3  -6   0    7.79    1.21
  -3  -6   0    5.73    1.19
   3   6   0    7.04    1.43
   5  -3   4   77.01    2.43
  -5   3  -4   91.54    2.64
   5  -3   4   85.49    3.40
  -5   3  -4   83.69    2.98
  -3   1 -10   25.63    1.57
  -3   1 -10   25.47    1.87
   6   0  -3   61.11    1.74
  -6   0   3   60.98    3.52
   6   0  -3   62.69    2.61
  -6   0   3   63.33    2.07
   6   3   1   12.56    1.45
  -6  -3  -1   11.54    2.32
  -6  -3  -1   13.03    2.06
   6   3   1   11.75    1.45
  -5  -4  -5   98.27    3.32
   5   4   5   96.66    4.79
   5   4   5   95.66    3.52
  -5  -4  -5   82.90    5.16
   5  -2  -5  316.88    7.67
   5  -2  -5  300.00    7.71
   6   1  -3  125.42    3.97
  -6  -1   3  123.67    3.71
   6   1  -3  125.00    4.17
  -6  -1   3  124.93    5.01
   2   1  11    1.90    0.40
   2   1  11    6.15    1.05
  -2  -1 -11    4.08    0.45
  -2  -1 -11    4.05    1.07
   6   3   2   65.37    4.02
  -6  -3  -2   63.19    2.59
   6   3   2   65.39    2.79
  -6  -3  -2   65.83    2.93
   4   1  -8  117.48    3.35
   4   1  -8  116.30    4.06
  -4  -1   8  118.98    3.20
  -4  -1   8  113.40    3.02
   6   0   5  252.24    7.33
   6   0   5  235.55    5.90
  -6   0  -5  242.90    7.67
  -6   0  -5  235.25    5.81
   3  -3  -8   98.67    1.89
   3  -3  -8   92.91    2.98
   3  -3  -8   92.51    3.17
   3  -3  -8   97.20    1.74
  -2   5   6   84.46    3.01
   2  -5  -6   88.39    3.22
   2  -5  -6   87.73    1.70
  -2   5   6   82.58    1.65
   5   1   8    1.52    0.61
  -5  -1  -8    0.89    0.94
  -5  -1  -8    0.94    0.53
   5   1   8    1.52    0.86
   0  -6  -5   16.15    1.63
   0  -6  -5   15.21    1.07
   0   6   5   15.79    1.48
   0   6   5   13.16    1.02
  -4   1  -9  130.59    2.62
  -4   1  -9  123.99    4.10
   4  -1   9  127.56    4.13
   1   2  11  356.47    7.21
  -1  -2 -11  391.60    9.64
  -1  -2 -11  375.72    8.27
   1   2  11  378.25   10.67
  -2   0 -11   39.65    2.71
  -2   0 -11   40.30    3.29
  -6   1  -4    4.14    0.88
  -6   1  -4    3.73    1.35
   6  -1   4    3.57    0.75
   6  -1   4    4.52    1.39
   1  -6  -4   83.21    1.84
   1  -6  -4   73.42    3.12
  -1   6   4   73.04    1.87
  -1   6   4   69.69    2.81
   0   1 -11  122.44    3.97
   0   1 -11  124.07    3.66
  -3  -3   8   15.11    1.98
   3   3  -8   15.88    1.55
   3   3  -8   14.80    1.02
  -3  -3   8   15.64    1.34
   2  -4  -8    0.94    1.21
   2  -4  -8    0.90    0.81
   2  -4  -8    1.68    0.52
   2  -4  -8    1.13    0.39
  -1   1 -11   13.63    1.96
  -1   1 -11   12.28    2.35
   4  -1  -8  248.23    5.37
   4  -1  -8  247.00    6.13
   4  -1  -8  251.30    5.02
   4  -1  -8  256.11    6.80
   3  -5  -4    0.40    0.78
   3  -5  -4    0.79    0.75
  -5   1   6   95.75    2.07
   5  -1  -6   95.47    2.29
   5  -1  -6   97.01    3.29
   6   3   0   14.51    1.52
  -6  -3   0   13.67    1.51
  -6  -3   0   13.49    1.43
   6   3   0   16.65    2.36
   3   6   3   66.33    4.06
  -3  -6  -3   71.96    4.15
  -3  -6  -3   65.34    2.84
   3   6   3   66.54    2.94
  -1   6  -3  113.51    4.37
   1  -6   3  112.79    3.09
  -1   6  -3  109.15    3.92
   1  -6   3  106.62    3.25
   1   5   8   24.31    1.61
  -1  -5  -8   25.45    1.71
  -1  -5  -8   25.74    1.83
   1   5   8   23.70    1.42
   1   0 -11   30.98    2.33
   1   0 -11   33.35    1.14
   1   0 -11   34.65    1.17
   1   0 -11   32.53    1.87
  -2   6   0   65.42    2.42
  -2   6   0   59.92    2.44
   2  -6   0   59.54    2.55
   2  -6   0   61.25    1.98
   5   3   7   64.90    3.70
  -5  -3  -7   68.58    3.25
  -5  -3  -7   72.21    2.55
   5   3   7   73.19    2.97
   0  -2 -11   33.88    2.61
   0  -2 -11   31.65    1.70
   0  -2 -11   33.41    1.28
   0  -2 -11   34.26    1.49
   2  -6  -1   42.96    1.41
   2  -6  -1   42.62    3.21
  -2   6   1   40.80    1.33
  -2   6   1   42.30    2.10
  -3  -5  -7   78.90    3.06
   3   5   7   78.48    2.99
  -3  -5  -7   81.10    4.59
   3   5   7   76.14    2.96
   1  -3 -10  111.93    3.11
   1  -3 -10  100.81    3.87
   1  -3 -10  112.34    2.63
   1  -3 -10  109.95    3.00
  -6  -3  -3  108.38    4.03
  -6  -3  -3  116.40    3.71
   6   3   3  111.94    5.05
   6   3   3  112.44    3.88
  -5   0  -8   13.83    1.25
   5   0   8   12.16    0.90
   5   0   8   11.75    1.37
  -5   0  -8   13.22    2.35
   2   6   5   35.86    3.12
  -2  -6  -5   37.47    3.34
   2   6   5   38.85    2.88
  -2  -6  -5   39.10    2.16
   2  -2 -10   15.13    1.06
   2  -2 -10   16.18    0.98
   2  -2 -10   16.91    1.59
   2  -2 -10   14.48    1.21
   4  -3   7   74.27    2.11
  -4   3  -7   76.39    3.60
  -4   3  -7   75.97    2.40
   4  -3   7   75.59    2.07
   2   5  -6   59.27    2.67
  -2  -5   6   58.23    3.35
  -2  -5   6   53.63    2.38
   2   5  -6   58.97    2.75
   6   2   5  610.42   14.58
  -6  -2  -5  599.09   17.04
   6   2   5  586.64   14.37
  -6  -2  -5  594.63   14.02
   1  -1 -11    5.98    0.90
   1  -1 -11    8.01    1.30
   1  -1 -11    8.80    1.04
   1  -1 -11    4.25    0.89
   3  -2  -9   13.93    1.04
   3  -2  -9   12.80    0.92
   3  -2  -9   11.46    1.16
   3  -2  -9   13.90    1.10
   3   6  -1    9.44    1.48
   3   6  -1   11.69    1.61
  -3  -6   1   11.75    1.35
  -3  -6   1   10.65    2.04
   2   6  -3   20.74    1.51
  -2  -6   3   21.64    2.29
  -2  -6   3   20.30    1.46
   2   6  -3   20.98    2.90
   3  -5   4   78.09    3.17
  -3   5  -4   79.88    3.17
  -3   5  -4   83.08    2.31
   3  -5   4   81.63    3.19
  -4  -5   3   17.32    2.14
   4   5  -3   13.35    1.52
  -4  -5   3   13.28    1.30
   4   5  -3   13.88    2.72
  -2  -3   9   49.69    1.53
   2   3  -9   51.69    3.24
  -2  -3   9   51.27    3.07
   2   3  -9   50.94    1.67
  -1   4   9  117.67    3.45
   1  -4  -9  122.79    4.78
  -1   4   9  116.87    4.33
   1  -4  -9  122.09    3.68
  -6   2  -1   44.57    1.67
  -6   2  -1   52.57    2.32
   6  -2   1   46.31    2.27
   6  -2   1   53.93    1.65
   2  -6   1   25.81    1.06
   2  -6   1   27.31    2.52
  -2   6  -1   27.20    1.61
  -2   6  -1   27.66    1.29
   3   5  -5   68.75    3.04
   3   5  -5   66.43    2.44
  -3  -5   5   67.70    3.56
  -3  -5   5   60.21    2.15
   5   4  -3   87.07    4.78
  -5  -4   3   92.36    4.17
   5   4  -3   90.35    4.52
  -5  -4   3   88.44    3.10
   6  -2   0   78.81    1.80
   6  -2   0   78.30    4.07
  -6   2   0   82.44    2.99
  -6   2   0   78.16    1.89
   0  -5  -8   19.04    2.58
   0   5   8   19.37    1.64
   0   5   8   18.79    1.47
   0  -5  -8   19.18    1.90
  -3  -2   9    0.74    0.63
  -3  -2   9    0.18    0.94
   3   2  -9    0.19    1.04
   3   2  -9    0.77    0.67
   0  -6   4   11.75    1.85
   0   6  -4   14.36    1.06
   0   6  -4   11.97    2.23
   0  -6   4   14.55    1.15
  -2   6   2   37.71    1.08
   2  -6  -2   36.23    3.16
  -2   6   2   35.03    2.02
   2  -6  -2   36.10    1.17
  -4   4  -5  179.72    5.25
   4  -4   5  170.64    4.08
   4  -4   5  172.33    4.01
  -4   4  -5  176.42    4.75
  -5  -2  -8   23.98    2.06
  -5  -2  -8   23.63    1.30
   5   2   8   22.41    1.45
   5   2   8   25.22    1.83
  -6  -3   1   15.05    1.47
  -6  -3   1   10.70    2.22
   6   3  -1   14.69    1.57
   6   3  -1   13.83    1.56
   1   6  -4    4.87    0.83
  -1  -6   4    3.91    1.29
  -1  -6   4    3.60    0.97
   1   6  -4    4.03    1.83
  -2  -2 -11   -0.01    0.35
  -2  -2 -11    0.86    0.76
   2   2  11    0.29    0.50
   2   2  11    1.64    0.73
  -6   2  -2   70.80    3.53
   6  -2   2   66.24    1.72
   6  -2   2   68.67    2.60
  -3  -4   7   57.76    2.47
   3   4  -7   59.37    2.74
   3   4  -7   63.50    2.85
  -3  -4   7   60.05    2.46
   2   5   8   70.92    3.87
  -2  -5  -8   71.41    3.09
  -2  -5  -8   73.42    2.97
   2   5   8   77.31    2.79
   6  -1  -3  100.99    2.18
  -6   1   3   99.93    2.15
  -6   1   3  103.44    3.56
   6  -1  -3  103.49    3.52
  -5  -2   6  378.75    9.02
   5   2  -6  360.54    9.03
  -5  -2   6  372.41    8.54
   5   2  -6  391.86    9.36
  -5  -3   5  165.64    4.44
   5   3  -5  160.87    4.64
  -5  -3   5  158.49    5.42
   5   3  -5  165.57    4.99
  -6  -2   3   25.99    1.81
  -6  -2   3   25.17    1.44
   6   2  -3   24.88    2.51
   6   2  -3   25.01    2.82
   2  -4   8   65.92    1.25
  -2   4  -8   75.00    3.46
   2  -4   8   64.86    1.29
  -2   4  -8   75.83    2.91
  -3  -6  -4   77.31    4.54
   3   6   4   76.92    3.16
   3   6   4   78.97    3.18
  -3  -6  -4   74.35    3.16
  -3   4  -7    4.64    0.94
   3  -4   7    4.17    0.41
   3  -4   7    2.64    0.66
  -3   4  -7    3.83    1.29
  -4  -3   7   28.64    2.14
  -4  -3   7   30.58    2.47
   4   3  -7   30.87    2.29
   4   3  -7   31.42    2.02
   3  -4  -7    0.98    0.88
   3  -4  -7    1.99    0.84
  -6   2   1   46.20    2.27
   6  -2  -1   47.54    2.34
   6  -2  -1   46.08    1.06
  -6   2   1   45.36    1.10
   4   3   9   18.12    1.98
  -4  -3  -9   19.16    1.90
  -4  -3  -9   20.67    1.90
   4   3   9   19.40    1.70
  -2  -4   8   55.65    2.37
   2   4  -8   59.62    2.09
  -2  -4   8   55.92    1.94
   2   4  -8   60.14    2.55
   5  -3  -4  120.76    5.33
   5  -3  -4  132.90    5.00
  -6  -3  -4   18.00    2.37
  -6  -3  -4   20.49    1.94
   6   3   4   19.74    2.59
   6   3   4   17.08    1.77
   0  -5   7    0.98    0.51
   0   5  -7    0.89    0.31
   0   5  -7    0.16    0.72
   0  -5   7   -0.85    1.10
  -3  -4  -9   27.18    2.07
   3   4   9   24.96    1.55
  -3  -4  -9   20.97    2.31
   3   4   9   25.39    2.65
   1   1 -11  179.71    5.10
   1   1 -11  177.88    4.75
   1   1 -11  184.61    2.96
   1   1 -11  184.58    3.02
  -2   5  -6   20.07    1.33
   2  -5   6   20.32    1.38
  -2   5  -6   22.47    2.28
   2  -5   6   19.02    1.32
   3   3  10  100.06    3.59
   3   3  10  100.69    3.64
  -3  -3 -10  103.75    2.90
  -3  -3 -10  106.30    5.34
   2   2 -10    2.44    1.03
  -2  -2  10    1.68    0.89
   2   2 -10    3.31    0.89
   2   2 -10    3.55    0.58
   2   2 -10    2.87    0.33
  -2   1 -11    5.06    1.04
  -2   1 -11    5.87    1.20
  -6  -1  -6    8.63    1.51
  -6  -1  -6   10.43    1.67
   6   1   6   10.50    1.20
   6   1   6   10.94    1.32
   2  -6   2   85.67    3.00
   2  -6   2   87.51    2.33
  -2   6  -2   86.32    2.89
  -2   6  -2   87.28    3.40
   1   6   6   69.37    2.88
   1   6   6   68.00    2.37
  -1  -6  -6   69.94    3.61
  -1  -6  -6   68.33    3.05
  -5   3  -5    5.81    0.86
  -5   3  -5    6.25    1.13
   5  -3   5    6.15    1.27
   5  -3   5    6.79    1.21
   4  -4  -5   36.38    2.91
   4  -4  -5   32.34    2.03
  -4  -5  -6   60.81    3.10
  -4  -5  -6   60.72    2.65
   4   5   6   62.00    3.91
   4   5   6   58.53    2.85
   6  -1   5   29.30    2.30
  -6   1  -5   28.95    1.53
  -6   1  -5   25.24    1.66
   6  -1   5   28.80    1.52
  -5  -4  -6   56.94    4.19
  -5  -4  -6   59.98    3.50
   5   4   6   52.96    2.64
   5   4   6   55.53    3.75
   3   6  -2    3.33    1.10
  -3  -6   2    5.05    1.60
  -3  -6   2    2.89    0.98
   3   6  -2    3.61    2.04
   4   4   8    2.84    1.48
   4   4   8    3.06    1.07
  -4  -4  -8    3.34    0.91
  -4  -4  -8    1.56    1.98
   0   3 -10   28.79    1.78
   0   3 -10   29.14    2.06
  -6   0   4  200.47    4.48
  -6   0   4  194.75    5.44
   6   0  -4  195.13    5.50
   6   0  -4  198.51    4.91
   4   2  -8    9.58    1.28
   4   2  -8   11.14    1.59
  -4  -2   8   10.87    0.99
  -4  -2   8    9.27    1.62
   2  -6  -3  125.58    4.14
  -2   6   3  114.93    2.59
  -2   6   3  118.86    3.92
   2  -6  -3  123.43    2.48
  -6   2  -3   61.74    3.31
  -6   2  -3   60.92    2.57
   6  -2   3   59.65    2.38
   6  -2   3   60.49    1.79
   1  -6  -5  114.58    4.14
  -1   6   5  108.93    3.75
  -1   6   5  112.97    3.02
  -6  -1   4   49.60    2.33
   6   1  -4   50.03    2.39
  -6  -1   4   49.49    2.27
   6   1  -4   49.88    2.73
  -4  -1 -10    9.52    1.46
  -4  -1 -10    8.33    0.60
   4   1  10    9.14    1.00
   4   1  10    6.83    1.31
  -1  -5   7  189.81    5.25
  -1  -5   7  180.38    3.90
   1   5  -7  198.51    5.52
   1   5  -7  197.36    4.60
   6   0   6  172.85    4.87
  -6   0  -6  167.88    4.35
  -6   0  -6  171.11    6.32
   6   0   6  166.58    4.44
  -5  -5  -1   -0.47    0.71
   5   5   1    0.40    0.71
  -5  -5  -1   -0.06    0.63
   5   5   1    0.58    0.73
   1  -6   4   19.29    1.30
  -1   6  -4   18.71    1.18
   1  -6   4   19.71    1.91
  -1   6  -4   19.99    2.28
  -5  -5  -2  220.39    6.59
   5   5   2  218.12    6.47
   5   5   2  226.96    8.09
  -5  -5  -2  224.20    6.19
   1  -2 -11   11.56    1.37
   1  -2 -11   14.42    0.97
   1  -2 -11   14.58    1.75
   1  -2 -11   13.04    1.40
   3  -5  -5  101.68    4.64
   3  -5  -5   92.51    3.56
   0   6   6   68.79    2.88
   0   6   6   67.18    2.10
   0  -6  -6   72.66    2.99
   0  -6  -6   69.87    3.10
  -1   3 -10   14.14    2.46
  -1   3 -10   16.99    1.47
   5  -1   8   77.89    2.02
   5  -1   8   81.50    3.04
  -5   1  -8   78.54    3.14
  -5   1  -8   81.31    2.54
  -5   2  -7  139.71    4.32
  -5   2  -7  148.10    3.87
   5  -2   7  147.83    4.01
   5  -2   7  151.96    3.87
   6   3  -2    8.05    2.15
  -6  -3   2    9.50    1.18
  -6  -3   2    7.60    2.00
   6   3  -2    9.02    1.40
  -1  -4 -10   13.64    1.28
  -1  -4 -10   11.75    2.11
   1   4  10   12.87    1.64
   1   4  10   10.37    1.21
   4  -5   0   21.06    1.67
   4  -5   0   24.33    1.65
  -4   5   0   19.41    0.63
  -4   5   0   21.20    0.70
   4  -3  -7  497.49   12.37
   4  -3  -7  519.70   13.55
  -1   5  -7   20.56    1.55
  -1   5  -7   19.91    1.04
   1  -5   7   20.15    1.54
   1  -5   7   19.35    1.08
   4  -2  -8   23.50    1.54
   4  -2  -8   26.43    0.73
   4  -2  -8   26.68    1.75
   4  -2  -8   25.60    0.71
   4   0  10   97.63    3.60
  -4   0 -10   93.10    2.14
  -4   0 -10   93.05    4.91
   4   0  10   89.84    2.14
   6  -2  -2   70.30    2.81
   6  -2  -2   64.20    0.99
  -6   2   2   68.81    1.11
  -3  -1 -11   66.16    1.37
  -3  -1 -11   68.80    4.26
   3   1  11   62.68    1.64
   3   1  11   75.62    3.05
   5  -4   0  131.51    3.91
   5  -4   0  131.54    4.14
  -5   0   7   20.94    1.34
  -5   0   7   22.22    1.60
   5   0  -7   18.80    1.13
   5   0  -7   21.73    1.57
   4   4  -6   14.95    2.69
   4   4  -6   16.06    2.06
  -4  -4   6   15.63    1.42
  -4  -4   6   14.41    1.83
   5   5   0   29.75    3.33
   5   5   0   32.86    2.36
  -5  -5   0   30.90    1.97
  -2  -6  -6   61.59    2.77
   2   6   6   59.07    2.52
  -2  -6  -6   58.27    2.87
   2   6   6   59.67    2.75
  -6  -2  -6   89.53    3.00
  -6  -2  -6   89.35    5.11
   6   2   6   94.89    3.40
   6   2   6   87.31    4.26
  -4   5  -1   44.57    1.31
  -4   5  -1   38.59    0.95
   4  -5   1   43.60    2.08
   4  -5   1   42.15    2.99
   5  -4   1  188.03    4.99
  -5   4  -1  173.02    3.29
   5  -4   1  188.85    6.37
  -5   4  -1  181.10    2.98
   3   0 -10  129.49    3.54
   3   0 -10  127.80    3.84
   3   0 -10  150.14    3.85
   3   0 -10  124.32    4.03
   4  -5  -1    7.44    1.27
   4  -5  -1    8.58    1.25
   5  -2  -6  271.52    7.97
   5  -2  -6  255.31    6.88
   0  -4   9   50.65    2.36
   0   4  -9   58.61    2.40
   2   6  -4  167.86    5.40
  -2  -6   4  149.99    4.20
  -2  -6   4  165.60    5.86
   2   6  -4  159.60    4.47
   5   5   3  154.48    4.95
  -5  -5  -3  146.60    4.57
  -5  -5  -3  152.29    5.13
   5   5   3  152.98    5.02
  -3   5  -5   49.29    1.82
   3  -5   5   48.03    2.29
  -3   5  -5   49.92    2.71
   3  -5   5   47.46    2.31
   1   3  11    5.37    1.18
  -1  -3 -11    8.64    0.94
  -1  -3 -11    8.83    1.26
   1   3  11    7.95    1.19
  -3   0 -11   24.64    1.71
  -3   0 -11   30.53    2.08
  -3   0 -11   28.17    0.49
   4   5  -4    0.47    1.36
  -4  -5   4    0.54    1.06
  -4  -5   4    0.09    0.60
   4   5  -4    0.54    0.69
   0   2 -11   51.24    2.31
   0   2 -11   51.81    2.53
  -1   5   8   19.27    2.33
   1  -5  -8   17.20    1.46
   1  -5  -8   19.80    1.70
  -1   5   8   20.68    1.27
   3   6   5   55.08    3.67
  -3  -6  -5   54.91    4.02
   3   6   5   54.69    3.84
  -3  -6  -5   52.72    2.73
  -3   2 -10   42.18    2.02
  -3   2 -10   42.15    2.33
   5  -4  -1  224.65    5.91
   5  -4  -1  203.16    5.83
   5   1  -7  239.69    6.87
  -5  -1   7  234.74    6.04
   5   1  -7  236.21    6.11
  -5  -1   7  239.05    5.42
  -2   5   7   24.32    1.71
  -2   5   7   24.22    0.86
   2  -5  -7   23.27    0.87
   2  -5  -7   25.97    1.87
   2  -5  -7   25.68    0.60
   1   3 -10   20.82    1.88
   1   3 -10   21.67    1.64
   0   4  10   53.91    2.01
   0   4  10   48.78    2.04
   0  -4 -10   55.49    3.31
   0  -4 -10   52.02    3.03
  -6  -3  -5  288.97    8.23
   6   3   5  308.21    9.71
  -6  -3  -5  310.61    9.13
   6   3   5  307.07    8.10
  -3   3  -9  124.34    5.29
  -3   3  -9  124.36    4.72
  -4  -2 -10    6.71    1.12
   4   2  10    8.71    1.98
   4   2  10    5.91    0.79
  -4  -2 -10    9.26    2.22
  -1   2 -11   93.24    3.52
  -1   2 -11   98.27    3.25
   2  -6   3   59.12    3.25
   2  -6   3   59.23    2.53
  -2   6  -3   57.91    2.96
  -2   6  -3   61.00    2.19
  -5  -4   4  105.32    3.45
  -5  -4   4  108.81    3.53
   5   4  -4  111.08    4.09
   5   4  -4  105.57    4.89
   5  -4   2  264.88    6.99
  -5   4  -2  287.03    5.45
  -5   4  -2  267.98    5.59
   5  -4   2  275.02    6.75
   3  -1 -10  237.18    6.02
   3  -1 -10  227.16    4.97
   3  -1 -10  252.36    5.56
   3  -1 -10  236.12    6.33
   4  -2   9   81.89    1.43
  -4   2  -9   81.36    4.48
  -4   2  -9   85.12    3.77
   4  -2   9   81.50    1.70
   6  -1  -4   72.02    1.74
   6  -1  -4   73.42    2.96
  -6   1   4   73.58    3.08
  -6   1   4   70.47    1.64
  -2  -4 -10   14.86    1.33
  -2  -4 -10   13.48    1.64
   2   4  10   14.21    1.24
   2   4  10   15.52    2.21
  -6   2  -4    3.54    0.89
  -6   2  -4    3.46    0.78
   6  -2   4    3.34    0.87
   6  -2   4    2.94    1.10
   4  -5   2   10.06    1.90
  -4   5  -2   11.24    0.63
  -4   5  -2   11.09    0.97
   4  -5   2   11.57    1.26
  -1   4  -9   97.32    4.39
  -1   4  -9   95.82    3.66
   0  -3 -11   79.23    2.82
   0  -3 -11   76.23    3.18
   0   3  11   71.84    2.23
   0   3  11   76.96    2.67
   2   0 -11  278.96    5.97
   2   0 -11  273.88    5.32
   2   0 -11  270.16    6.46
   2   0 -11  266.25    6.69
   0   6  -5   45.91    2.41
   0  -6   5   41.53    1.73
   0  -6   5   47.99    2.93
   0   6  -5   45.79    2.23
   4  -5  -2   47.92    2.35
   4  -5  -2   42.89    2.40
   5   3   8  110.04    3.90
  -5  -3  -8  117.49    5.91
   5   3   8  109.15    4.64
  -5  -3  -8  113.78    3.42
   2  -6  -4   24.72    0.79
   2  -6  -4   23.47    1.90
  -2   6   4   24.98    1.80
  -2   6   4   22.62    0.88
   3   1 -10  163.14    4.23
   3   1 -10  167.37    4.64
   3   1 -10  148.89    5.08
   3   1 -10  162.76    4.06
   3   5   8  131.10    5.42
   3   5   8  136.12    4.35
  -3  -5  -8  135.52    4.79
  -3  -5  -8  134.71    4.24
   4  -4   6  188.29    4.91
  -4   4  -6  199.49    6.09
  -4   4  -6  197.28    4.76
   4  -4   6  198.54    4.98
   5   5  -1  122.02    4.27
  -5  -5   1  124.25    5.29
   5   5  -1  122.01    6.16
  -5  -5   1  115.01    5.11
   6   2  -4   20.32    2.54
  -6  -2   4   17.95    2.44
  -6  -2   4   17.10    1.26
   6   2  -4   17.74    1.52
   1   4  -9   13.99    1.44
  -1  -4   9   14.37    1.38
  -1  -4   9   12.33    0.63
   1   4  -9   13.33    0.45
   5  -1  -7  117.01    2.78
   5  -1  -7  125.71    3.60
   5  -1  -7  123.52    3.83
   5  -1  -7  118.88    2.88
   3   6  -3  124.14    4.48
   3   6  -3  121.81    4.00
  -3  -6   3  109.01    3.64
  -3  -6   3  124.66    5.12
  -5  -1  -9    7.27    1.16
  -5  -1  -9    9.64    2.26
   5   1   9    7.72    1.31
   5   1   9    6.39    0.84
   3   2  11  167.07    3.66
  -3  -2 -11  170.80    4.25
   3   2  11  169.04    5.17
  -3  -2 -11  174.96    5.58
   4   6   1   41.31    2.51
   4   6   1   42.76    2.61
  -4  -6  -1   37.34    3.29
  -1  -6   5   22.31    1.67
  -1  -6   5   21.64    1.90
   1   6  -5   24.33    1.98
   1   6  -5   23.80    1.36
   4   0  -9   34.97    2.04
   4   0  -9   32.39    2.07
   4   0  -9   31.72    1.51
   4   0  -9   33.87    1.63
   4   6   2   23.90    2.09
  -4  -6  -2   22.26    3.04
  -4  -6  -2   21.36    1.87
   4   6   2   23.47    2.98
   2  -1 -11  174.04    4.56
   2  -1 -11  174.92    3.98
   2  -1 -11  169.53    4.10
   2  -1 -11  174.70    4.45
   2   3  11  201.16    5.48
  -2  -3 -11  211.59    4.98
  -2  -3 -11  219.36    7.71
   2   3  11  197.23    5.71
   5   5   4   22.53    3.09
  -5  -5  -4   22.89    1.83
   5   5   4   23.24    2.00
  -5  -5  -4   23.26    2.17
   5  -4  -2   50.88    2.31
   5  -4  -2   51.02    3.55
   5  -3  -5   37.80    2.28
   5  -3  -5   41.31    2.08
   2  -3 -10   68.59    2.49
   2  -3 -10   72.18    1.97
   2  -3 -10   74.51    2.27
   2  -3 -10   73.22    2.52
   6   4   1   31.38    2.27
  -6  -4  -1   30.15    1.97
   6   4   1   31.50    2.21
  -6  -4  -1   29.84    3.34
   6   4   2   51.95    3.87
  -6  -4  -2   47.30    4.03
  -6  -4  -2   48.23    2.40
   6   4   2   52.07    3.90
   3   5  -6   17.69    1.30
  -3  -5   6   14.99    1.69
  -3  -5   6   15.87    1.52
   3   5  -6   17.04    2.79
  -1  -5  -9   63.72    2.77
   1   5   9   59.62    2.50
  -1  -5  -9   63.85    2.67
   1   5   9   56.77    3.10
  -1  -1 -12  172.45    4.60
  -1  -1 -12  157.88    3.06
  -1  -1 -12  174.00    5.19
  -1  -1 -12  163.06    3.09
  -4   3  -8    1.20    0.94
  -4   3  -8    1.04    1.13
   4  -3   8    0.50    0.40
   4  -3   8    0.48    0.26
   6  -2  -3    0.91    1.38
   6  -2  -3    1.52    0.81
   6  -1   6   59.44    2.90
   6  -1   6   55.64    3.25
  -6   1  -6   56.14    2.52
  -6   1  -6   57.05    2.10
   4   6   0   32.42    2.41
  -4  -6   0   28.97    2.03
   4   6   0   27.49    2.17
  -4  -6   0   33.05    3.06
  -2  -5   7  142.95    4.32
   2   5  -7  139.33    3.40
  -2  -5   7  132.17    3.84
   2   5  -7  148.56    6.29
  -1   0 -12   14.69    2.10
  -1   0 -12   17.37    2.51
   3  -3  -9   85.95    2.95
   3  -3  -9   81.09    2.97
   3  -3  -9   83.41    1.91
   3  -3  -9   84.16    1.74
   2  -4  -9    6.93    1.20
   2  -4  -9    8.02    0.48
   2  -4  -9    7.39    0.89
   2  -4  -9    5.64    1.21
   5   0   9    5.27    1.29
  -5   0  -9    6.35    1.39
  -5   0  -9    6.66    0.65
   5   0   9    6.13    0.69
   5  -3   6   62.14    1.85
  -5   3  -6   55.86    2.60
   5  -3   6   54.25    1.82
  -5   3  -6   55.02    3.01
   1   2 -11  119.05    4.91
   1   2 -11  125.29    5.56
  -2   3 -10   66.78    3.56
  -2   3 -10   60.96    2.91
  -6  -3   3   27.18    2.47
   6   3  -3   30.70    3.10
   6   3  -3   29.84    2.06
  -6  -3   3   28.26    1.93
   5  -4   3   47.69    2.75
  -5   4  -3   46.46    1.27
   5  -4   3   46.97    2.95
  -5   4  -3   44.34    1.83
  -6  -1  -7   46.23    2.67
  -6  -1  -7   45.92    2.63
   6   1   7   45.75    2.06
   6   1   7   44.68    2.35
   0   0 -12   84.08    2.86
   0   0 -12   82.43    4.31
   0   0 -12   82.07    1.26
   0   0 -12   78.18    1.25
   4   6   3   46.88    2.68
   4   6   3   46.45    2.69
  -4  -6  -3   45.92    3.84
  -4  -6  -3   43.21    3.58
  -4   1 -10   86.95    3.56
   4  -1  10   88.77    1.65
  -4   1 -10   92.52    3.15
   4  -1  10   81.73    1.64
   0  -1 -12   76.51    2.00
   0  -1 -12   81.05    2.04
   0  -1 -12   82.36    3.09
   0  -1 -12   81.83    2.71
   5   4   7   84.20    4.56
  -5  -4  -7   82.45    3.74
  -5  -4  -7   81.08    4.08
   5   4   7   84.79    3.32
   4   5   7    0.19    0.75
   4   5   7    0.22    0.75
  -4  -5  -7   -0.14    0.87
  -4  -5  -7    0.87    0.73
   4   1  -9   62.33    3.29
   4   1  -9   59.48    2.14
  -4  -1   9   60.72    2.07
  -4  -1   9   64.55    3.00
   1  -6  -6   61.54    1.68
   1  -6  -6   62.34    2.96
  -1   6   6   58.01    2.09
  -1   6   6   63.34    3.78
  -6  -4   0  140.33    4.67
   6   4   0  143.76    4.79
  -6  -4   0  136.49    4.44
   6   4   0  140.53    4.80
   1   6   7   99.60    3.53
   1   6   7  103.53    4.06
  -1  -6  -7  106.55    3.98
  -1  -6  -7  107.93    4.60
   2   1 -11  158.54    4.42
   2   1 -11  166.72    3.49
   2   1 -11  167.71    3.56
   2   1 -11  170.09    4.93
   5   3  -6   34.57    2.17
   5   3  -6   33.04    1.97
  -5  -3   6   34.36    1.83
  -5  -3   6   31.70    2.60
   4  -4  -6  118.55    3.84
   4  -4  -6  111.26    3.94
  -6  -4  -3   11.35    2.29
   6   4   3   12.38    1.69
  -6  -4  -3   12.94    1.75
   6   4   3   11.97    2.50
   4  -1  -9  157.95    3.99
   4  -1  -9  152.14    3.54
   4  -1  -9  156.65    5.28
   4  -1  -9  159.77    4.10
  -4   5  -3  132.90    3.42
  -4   5  -3  121.55    2.90
   4  -5   3  116.98    3.56
   4  -5   3  121.84    3.67
   6   0  -5   97.90    2.45
  -6   0   5   95.41    2.67
   6   0  -5   96.09    3.51
  -6   0   5   99.40    3.52
  -5  -2  -9    4.02    1.14
   5   2   9    2.90    1.28
   5   2   9    3.05    1.13
  -5  -2  -9    4.09    1.32
   3   3  -9   26.96    2.83
  -3  -3   9   28.87    1.66
   3   3  -9   31.05    1.81
  -3  -3   9   30.55    2.62
   1   7   1   38.44    3.12
  -1  -7  -1   38.12    1.87
   1   7   1   34.74    2.21
  -1  -7  -1   34.11    2.34
  -1   6  -5  179.57    5.14
   1  -6   5  182.29    5.96
  -1   6  -5  179.51    5.52
   1  -6   5  175.92    5.28
   4  -5  -3   16.65    1.63
   4  -5  -3   15.95    1.64
  -3   1 -11    0.68    0.69
  -3   1 -11    0.00    1.33
   0  -5  -9   32.04    2.42
   0   5   9   27.04    1.76
   0  -5  -9   30.64    2.03
   0   5   9   29.49    1.42
  -6  -1   5   20.29    1.65
  -6  -1   5   21.37    1.72
   6   1  -5   19.72    1.37
   6   1  -5   20.68    1.73
  -2   2 -11  123.97    3.85
  -2   2 -11  118.82    5.52
  -2  -5  -9   85.98    4.42
   2   5   9   83.24    3.05
  -2  -5  -9   85.73    3.52
   2   5   9   83.91    4.14
   6   0   7   53.72    2.14
   6   0   7   55.23    2.50
  -6   0  -7   54.83    2.74
  -6   0  -7   58.10    2.85
   2  -5   7   63.47    2.06
   2  -5   7   64.43    1.58
  -2   5  -7   70.31    2.60
  -2   5  -7   68.31    2.87
  -5  -2   7   55.40    2.88
  -5  -2   7   53.23    3.10
   5   2  -7   51.81    3.21
   5   2  -7   51.66    2.39
   1   7   0    3.11    1.00
  -1  -7   0    1.75    1.06
  -1  -7   0    1.51    0.80
   1   7   0    2.29    0.99
   1   7   2   20.64    2.80
  -1  -7  -2   25.33    1.52
   1   7   2   20.79    1.72
  -1  -7  -2   17.15    3.05
   3  -5  -6   30.40    2.17
   3  -5  -6   35.11    3.10
  -5  -5   2   16.87    1.65
   5   5  -2   19.99    1.99
  -5  -5   2   16.57    1.64
   5   5  -2   16.10    1.80
  -3   6   0   43.80    1.25
   3  -6   0   43.68    2.33
  -3   6   0   42.99    1.49
   3  -6   0   40.88    3.29
   0  -7  -1   17.48    1.83
   0   7   1   17.58    2.20
   0   7   1   17.98    2.39
   0  -7  -1   20.10    1.21
   4   6  -1   82.12    4.68
   4   6  -1   76.92    3.66
  -4  -6   1   87.32    3.27
  -4  -6   1   79.89    4.31
  -3   4  -8   88.35    3.74
  -3   4  -8   83.74    4.17
   3  -4   8   75.58    1.53
   3  -4   8   76.75    1.71
  -2   6  -4   26.89    1.40
  -2   6  -4   22.01    1.61
   2  -6   4   26.60    1.39
   2  -6   4   26.02    2.17
   3   6   6   22.37    1.97
  -3  -6  -6   26.44    3.17
  -3  -6  -6   23.18    2.98
   3   6   6   22.19    1.87
   3  -4  -8  160.10    4.75
   3  -4  -8  148.49    2.14
   3  -4  -8  152.64    5.92
  -3   6   1   62.35    1.57
   3  -6  -1   72.30    2.98
   3  -6  -1   63.86    2.89
  -3   6   1   65.75    1.73
  -6  -3  -6   19.20    1.57
   6   3   6   14.56    2.68
  -6  -3  -6   17.67    2.06
   6   3   6   18.53    1.79
   1  -4 -10  105.78    3.67
   1  -4 -10  110.80    2.62
   1  -4 -10  103.35    3.52
   0   6   7   22.23    1.70
   0   6   7   21.10    1.23
   0  -6  -7   22.91    1.98
   0  -6  -7   23.59    1.99
   0   7   0    3.92    1.64
   0   7   0    4.41    1.61
   0  -7   0    5.21    0.84
   0  -7   0    3.52    1.21
  -6   2  -5   60.40    2.26
  -6   2  -5   57.71    2.25
   6  -2   5   62.49    3.12
   6  -2   5   57.46    2.17
  -2  -1 -12    9.36    2.24
  -2  -1 -12    7.82    1.21
  -2  -1 -12    7.98    0.53
   5  -4  -3   40.62    2.17
   5  -4  -3   40.90    3.33
  -6  -2  -7    0.51    0.99
   6   2   7    1.33    0.78
   6   2   7   -0.07    1.34
  -6  -2  -7    0.78    0.69
   3   4  -8   69.85    2.88
  -3  -4   8   65.44    2.58
   3   4  -8   71.26    3.28
  -3  -4   8   72.12    2.83
  -7  -1  -1   19.20    2.60
  -7  -1  -1   20.59    1.53
   7   1   1   20.15    2.06
   7   1   1   18.50    1.83
   2   6   7   82.89    3.33
  -2  -6  -7   84.27    3.38
  -2  -6  -7   78.60    3.40
   2   6   7   78.25    4.02
   3  -2 -10   82.77    2.58
   3  -2 -10   89.16    2.71
   3  -2 -10   83.50    3.55
   3  -2 -10   83.27    2.44
   0  -7  -2   13.60    2.76
   0   7   2   17.56    1.34
   0  -7  -2   17.57    1.14
   0   7   2   18.37    2.48
  -3   6  -1    0.98    0.64
  -3   6  -1    1.31    0.44
   3  -6   1    0.20    1.31
   3  -6   1    1.87    1.29
  -6   3  -1   87.03    1.78
  -6   3  -1   79.23    1.86
   6  -3   1   89.91    3.12
   6  -3   1   85.39    3.21
   5   5   5   35.38    2.40
  -5  -5  -5   38.49    2.23
   5   5   5   35.38    3.56
  -5  -5  -5   39.00    2.65
   6   4  -1  171.10    6.99
  -6  -4   1  168.73    5.06
  -6  -4   1  177.88    5.52
   6   4  -1  168.03    5.51
   6  -3   0    0.87    0.73
  -6   3   0    0.23    0.20
  -6   3   0    0.40    0.16
   6  -3   0    0.59    0.68
   4   6   4   49.66    3.98
   4   6   4   50.60    4.05
  -4  -6  -4   55.24    4.14
  -4  -6  -4   45.89    2.64
   7   1   2   88.18    3.90
  -7  -1  -2   86.67    3.16
  -7  -1  -2   91.47    4.68
   7   1   2   92.89    4.77
  -1  -2 -12   81.34    4.56
  -1  -2 -12   87.48    2.89
  -1  -2 -12   82.46    2.59
   1  -3 -11  113.17    3.29
   1  -3 -11  113.54    3.28
   1  -3 -11  113.24    2.85
   1  -3 -11  107.62    4.03
   0  -5   8  505.35   10.17
   0   5  -8  575.72   15.53
   0  -5   8  548.14   13.50
  -2   0 -12   25.54    1.68
  -2   0 -12   23.52    2.06
  -2  -6   5   57.08    2.50
   2   6  -5   53.30    2.94
   2   6  -5   52.91    2.90
  -2  -6   5   48.71    2.00
  -4  -4  -9   21.83    1.60
   4   4   9   20.83    1.87
   4   4   9   21.65    1.62
  -4  -4  -9   24.51    2.18
  -2   6   5   55.50    1.37
  -2   6   5   59.65    3.71
   2  -6  -5   60.26    2.83
   2  -6  -5   59.14    1.29
   4   3  -8   88.20    3.42
  -4  -3   8   77.96    2.52
  -4  -3   8   84.39    2.94
   4   3  -8   84.25    2.71
  -2   4  -9   50.15    3.17
  -2   4  -9   44.99    2.50
  -6  -4  -4    3.26    1.33
  -6  -4  -4    3.05    1.07
   6   4   4    2.33    1.21
   6   4   4    2.08    1.83
   3  -5   6   17.02    1.50
  -3   5  -6   19.80    1.94
  -3   5  -6   20.22    1.43
  -2  -3  10   34.64    1.20
   2   3 -10   39.06    3.08
   2   3 -10   36.28    1.30
  -2  -3  10   39.03    2.95
  -7   0  -1   67.54    3.95
   7   0   1   66.98    2.16
  -7   0  -1   62.24    2.25
   7   0   1   69.19    2.98
   4   3  10   21.58    1.88
   4   3  10   21.38    1.40
  -4  -3 -10   24.98    3.29
  -4  -3 -10   21.83    1.36
   1   7  -1   47.73    2.54
   1   7  -1   46.85    2.34
  -1  -7   1   41.50    2.40
  -1  -7   1   47.02    2.99
  -7  -1   0   96.80    4.06
   7   1   0  104.47    3.81
  -7  -1   0  104.66    3.76
   7   1   0  103.63    3.11
  -1  -7  -3  168.57    4.57
   1   7   3  158.68    5.99
   1   7   3  159.87    5.18
  -1  -7  -3  163.41    5.46
   2  -2 -11  164.09    4.99
   2  -2 -11  171.40    4.25
   2  -2 -11  171.66    3.86
   2  -2 -11  167.49    4.95
   3   4  10   32.98    2.15
  -3  -4 -10   35.76    3.65
  -3  -4 -10   34.09    1.83
   3   4  10   31.84    1.75
  -4  -5   5    5.41    1.14
   4   5  -5    4.13    1.41
  -4  -5   5    4.59    0.94
   4   5  -5    4.98    1.10
  -1   1 -12    1.13    0.84
  -1   1 -12    1.50    0.96
  -3   6   2   50.41    1.07
  -3   6   2   48.07    1.05
   3  -6  -2   59.67    2.74
   3  -6  -2   52.15    2.64
  -5   2  -8   54.08    2.56
  -5   2  -8   56.10    3.06
   5  -2   8   56.19    2.07
   5  -2   8   59.89    2.03
   0   1 -12  144.16    4.76
   0   1 -12  136.50    5.27
  -6   3  -2  130.46    3.25
   6  -3   2  137.04    4.09
  -6   3  -2  142.80    3.03
   6  -3   2  129.40    4.16
   7   0   2   66.49    2.29
  -7   0  -2   66.01    3.32
  -7   0  -2   72.17    4.01
   7   0   2   68.04    2.96
  -2  -7  -1    8.12    1.27
  -2  -7  -1    7.40    1.49
   2   7   1    8.06    1.44
   2   7   1    9.94    1.52
   0   7  -1   -1.00    0.90
   0  -7   1    0.40    0.45
   0  -7   1    0.24    0.61
   0   7  -1   -0.47    0.84
  -5   4  -4   79.58    2.64
  -5   4  -4   81.12    2.96
   5  -4   4   77.68    2.70
   5  -4   4   90.41    2.72
  -3  -2  10  106.82    4.35
   3   2 -10  103.52    4.53
  -3  -2  10  104.63    3.20
   3   2 -10  106.94    3.22
   0  -2 -12   33.80    1.75
   0  -2 -12   31.86    1.27
   0  -2 -12   33.14    2.33
   0  -2 -12   34.08    2.83
   7   0   0  127.08    4.22
  -7   0   0  120.32    3.26
  -7   0   0  126.63    4.19
   7   0   0  125.46    3.17
   6  -1  -5    1.13    0.90
   6  -1  -5    0.71    0.43
  -6   1   5    1.76    0.92
  -6   1   5    1.18    0.25
   6  -3  -1   28.58    2.77
   6  -3  -1   29.92    2.98
   5   4  -5    5.55    1.82
   5   4  -5    4.44    1.39
  -5  -4   5    4.25    1.11
  -5  -4   5    5.94    1.06
   3   6  -4   76.43    2.98
   3   6  -4   74.88    3.58
  -3  -6   4   77.46    3.04
  -3  -6   4   70.85    2.69
  -2  -7  -2  143.94    6.55
   2   7   2  145.87    4.88
  -2  -7  -2  162.53    4.69
   2   7   2  150.95    6.40
   2   4  -9  148.79    3.64
   2   4  -9  164.95    4.97
  -2  -4   9  155.70    4.71
  -2  -4   9  152.75    3.54
   1   0 -12   66.58    3.88
   1   0 -12   67.85    1.40
   1   0 -12   66.59    2.48
   1   0 -12   65.88    1.62
   7   1   3   31.99    2.62
  -7  -1  -3   29.45    1.98
   7   1   3   32.37    2.14
  -7  -1  -3   34.01    2.06
   1   5  -8   57.99    2.67
  -1  -5   8   54.35    2.46
   1   5  -8   52.27    1.79
  -1  -5   8   47.76    1.69
  -2  -7   0  102.78    5.14
  -2  -7   0  102.82    3.53
   2   7   0  101.20    3.75
   2   7   0  104.26    5.45
   0   7   3    7.06    0.99
   0  -7  -3    7.13    1.48
   0  -7  -3    6.87    1.33
   0   7   3    7.44    1.31
   6  -2  -4   35.38    3.09
   6  -2  -4   29.57    1.94
   3  -6   2   28.22    1.83
  -3   6  -2   29.48    1.29
  -3   6  -2   26.72    1.72
   3  -6   2   30.85    1.81
   5  -2  -7   56.57    2.41
   5  -2  -7   50.79    0.89
   5  -2  -7   55.94    3.60
   5  -2  -7   49.88    0.90
  -5   1  -9    4.34    0.79
  -5   1  -9    3.77    1.18
   5  -1   9    3.01    0.80
   5  -1   9    3.77    1.14
   1  -1 -12   13.70    2.01
   1  -1 -12   11.75    1.13
   1  -1 -12   10.94    0.71
   1  -1 -12   11.76    1.08
   4  -3  -8  141.65    4.29
   4  -3  -8  135.56    5.61
  -4   5  -4    2.48    0.65
   4  -5   4    2.20    1.19
  -4   5  -4    2.53    0.57
   4  -5   4    2.70    0.78
  -3  -3 -11  101.75    3.66
   3   3  11   96.55    2.83
   3   3  11  103.43    3.75
  -3  -3 -11  105.87    4.07
  -1   5  -8   -0.40    0.73
   1  -5   8    0.06    0.30
   1  -5   8    0.22    0.20
  -1   5  -8    0.97    0.99
   4   4  -7   23.89    2.17
  -4  -4   7   25.06    1.44
   4   4  -7   28.40    2.38
  -4  -4   7   26.84    1.81
  -6  -2   5  124.75    4.41
  -6  -2   5  126.80    4.08
   6   2  -5  124.92    3.88
   6   2  -5  126.74    5.49
   7   2   1  105.43    4.64
  -7  -2  -1   95.43    4.72
  -7  -2  -1  103.14    3.72
   7   2   1  101.12    3.89
   4   6  -2   26.68    3.06
  -4  -6   2   30.43    1.98
  -4  -6   2   25.30    2.83
   4   6  -2   25.15    2.36
   4  -5  -4   14.75    1.60
   4  -5  -4   14.17    1.61
  -2  -2 -12   86.25    3.49
   2   2  12   76.00    2.25
   2   2  12   83.61    3.37
  -2  -2 -12   87.22    2.49
  -7  -2  -2   28.09    2.04
   7   2   2   29.15    2.75
   7   2   2   30.62    3.18
  -7  -2  -2   28.54    2.91
   7   1  -1   10.46    1.07
   7   1  -1    9.39    2.33
  -7  -1   1    7.80    1.64
  -7  -1   1   11.25    2.21
  -7   0  -3   61.96    2.71
   7   0   3   62.23    2.29
   7   0   3   64.08    3.90
  -7   0  -3   60.78    2.48
   0  -6   6    0.00    1.36
   0  -6   6    2.17    0.91
   0   6  -6    2.42    0.56
   0   6  -6    1.26    1.03
   2  -5  -8    0.12    0.23
   2  -5  -8   -0.09    0.60
   2  -5  -8    0.40    0.95
   2  -5  -8   -0.07    0.29
   4   2  -9    5.94    1.18
   4   2  -9    5.91    0.89
  -4  -2   9    4.91    1.28
  -4  -2   9    5.01    1.00
   6   3  -4   28.04    3.10
  -6  -3   4   29.72    1.76
   6   3  -4   30.26    2.10
  -6  -3   4   30.22    1.97
   2   7   3    4.50    1.32
  -2  -7  -3    4.57    1.36
   2   7   3    5.26    1.95
  -2  -7  -3    5.33    1.19
  -5   0   8   40.61    2.09
   5   0  -8   40.95    1.67
   5   0  -8   40.45    3.01
  -5   0   8   40.49    1.90
  -4   4  -7  137.83    3.82
  -4   4  -7  145.24    5.33
   4  -4   7  133.98    3.00
   4  -4   7  134.75    3.01
  -7   0   1    2.33    0.94
   7   0  -1    2.07    1.65
   7   0  -1    2.23    0.91
  -7   0   1    2.26    1.05
   6  -3   3  121.83    4.92
   6  -3   3  129.60    4.78
  -6   3  -3  113.78    3.44
  -6   3  -3  125.35    3.13
   5  -3  -6   81.99    3.10
   5  -3  -6   77.07    3.29
   6   4  -2   45.67    2.64
  -6  -4   2   47.61    2.37
  -6  -4   2   42.56    2.39
   6   4  -2   45.11    2.73
   4  -2  -9   53.93    2.18
   4  -2  -9   54.37    1.64
   4  -2  -9   53.83    1.63
   4  -2  -9   51.42    3.33
  -7  -2   0  266.47    7.32
   7   2   0  269.10    9.22
   7   2   0  267.54    8.33
  -7  -2   0  257.67    7.01
   4   1  11   12.56    1.66
   4   1  11   12.60    0.98
  -4  -1 -11   13.22    1.79
  -4  -1 -11   12.88    0.96
  -1  -6   6   76.91    3.01
  -1  -6   6   67.53    2.19
   1   6  -6   75.90    3.40
   1   6  -6   74.56    2.98
   1   7  -2   26.57    2.09
   1   7  -2   25.70    1.81
  -1  -7   2   26.21    2.48
  -1  -7   2   24.40    2.75
   3  -6  -3   12.71    1.60
   3  -6  -3   10.84    1.58
  -1   7   1    1.25    1.01
   1  -7  -1    0.99    0.99
  -1   7   1   -0.12    0.85
   1  -7  -1    2.18    0.77
   5   5  -3   46.40    2.59
  -5  -5   3   47.47    2.51
   5   5  -3   45.91    2.90
  -5  -5   3   44.81    2.33
   1   7   4   62.27    2.59
   1   7   4   62.40    2.97
  -1  -7  -4   65.82    2.58
  -1  -7  -4   59.92    3.19
   6  -1   7  220.09    5.37
  -6   1  -7  219.50    7.64
  -6   1  -7  212.50    6.10
   6  -1   7  217.61    5.98
   1  -5  -9   44.83    3.46
   1  -5  -9   42.89    2.16
  -1   5   9   40.88    2.21
  -1   5   9   39.95    1.43
  -2  -7   1   85.70    3.16
   2   7  -1   72.54    4.94
   2   7  -1   80.65    3.28
  -2  -7   1   78.21    3.26
   1  -7   0    0.50    0.75
  -1   7   0    0.71    0.95
   1  -7   0    0.97    0.85
  -1   7   0    0.00    1.15
  -4  -6  -5   59.11    4.53
   4   6   5   59.31    3.02
   4   6   5   58.11    2.99
  -4  -6  -5   56.84    2.92
   0  -7   2   97.71    3.13
   0   7  -2   98.32    3.56
   0   7  -2   92.59    4.20
   0  -7   2   95.59    4.64
   6  -3  -2    4.80    1.78
   6  -3  -2    4.84    1.91
   7   2   3   17.49    1.80
   7   2   3   16.39    2.40
  -7  -2  -3   17.73    1.66
  -7  -2  -3   16.90    1.80
  -6  -4  -5  490.14   12.73
  -6  -4  -5  500.29   13.70
   6   4   5  504.39   15.02
   6   4   5  492.80   12.85
   2   2 -11   96.12    2.03
   2   2 -11   99.16    3.67
   2   2 -11   98.51    3.40
   2   2 -11   99.53    2.23
   5   3   9   51.56    2.28
  -5  -3  -9   51.42    3.02
   5   3   9   50.50    2.67
  -5  -3  -9   50.42    2.10
   5  -4  -4   14.74    2.50
   5  -4  -4   13.68    2.30
   5   1  -8  157.64    5.41
  -5  -1   8  156.77    4.44
  -5  -1   8  154.23    4.68
   5   1  -8  157.21    4.53
  -7  -1  -4    1.29    1.17
   7   1   4    0.45    1.05
  -7  -1  -4    0.33    0.71
   7   1   4   -0.10    0.75
  -5   3  -7  171.58    5.26
   5  -3   7  161.96    4.38
   5  -3   7  165.13    3.67
  -5   3  -7  159.67    4.61
  -3  -5  -9   38.23    2.18
  -3  -5  -9   38.68    2.64
   3   5   9   37.77    3.32
   3   5   9   35.21    3.02
  -2   1 -12    2.04    0.94
  -2   1 -12    2.79    1.11
   0   3 -11   -0.06    0.88
   0   3 -11    0.89    0.75
  -1  -4 -11   87.44    4.02
   1   4  11   84.93    3.06
   1   4  11   79.77    3.48
  -1  -4 -11   90.07    3.41
   1  -7  -2    5.46    0.87
   1  -7  -2    4.94    1.86
  -1   7   2    0.01    1.08
  -1   7   2    0.10    1.02
   1   1 -12   42.97    0.77
   1   1 -12   44.05    0.83
   1   1 -12   43.20    2.17
   1   1 -12   46.22    2.41
  -4   0 -11   59.10    3.02
   4   0  11   55.74    1.34
   4   0  11   56.66    2.95
  -4   0 -11   55.11    1.34
   1  -6  -7   33.07    1.66
  -1   6   7   31.22    2.06
   1  -6  -7   31.71    2.29
  -1   6   7   29.62    1.54
   5   5   6   64.56    3.04
   5   5   6   68.57    3.22
  -5  -5  -6   69.71    3.58
  -5  -5  -6   66.35    4.09
   2  -6   5   55.60    2.02
   2  -6   5   57.73    2.82
  -2   6  -5   66.81    2.44
  -7   1  -1   20.36    1.15
  -7   1  -1   24.26    1.85
   7  -1   1   20.72    2.87
   7  -1   1   19.89    1.49
   5   4   8  108.74    3.92
  -5  -4  -8  114.33    4.67
   5   4   8  111.22    4.13
  -5  -4  -8  107.93    4.80
   0   7   4   50.71    2.60
   0   7   4   48.80    1.95
   0  -7  -4   49.61    2.89
   0  -7  -4   56.21    2.55
   4   5   8   38.33    2.38
  -4  -5  -8   40.00    2.74
   4   5   8   36.52    2.29
  -4  -5  -8   38.22    2.25
  -6  -1  -8   76.56    4.81
   6   1   8   72.21    2.64
   6   1   8   75.87    3.27
  -6  -1  -8   75.19    3.33
  -1   7  -1    8.35    1.17
   1  -7   1    7.21    1.41
   1  -7   1   10.11    1.40
  -1   7  -1   11.06    1.29
  -3   6  -3  119.80    3.99
   3  -6   3  119.35    4.79
   3  -6   3  116.09    4.79
  -6   2  -6   69.64    2.30
   6  -2   6   64.29    2.33
  -6   2  -6   64.19    2.63
  -1   3 -11   16.48    1.60
  -1   3 -11   18.33    1.84
   1  -6   6   84.17    3.03
   1  -6   6   80.54    2.41
  -1   6  -6   89.85    3.24
  -1   6  -6   87.18    2.97
   7   0   4    6.60    1.24
   7   0   4    5.64    1.04
  -7   0  -4    6.53    1.18
  -7   0  -4    5.68    1.79
   5  -1  -8   21.58    1.24
   5  -1  -8   22.65    2.59
   5  -1  -8   21.79    1.33
   5  -1  -8   21.39    1.57
   0   4 -10   52.57    4.17
   0   4 -10   55.54    2.55
  -6  -3  -7   73.35    2.87
  -6  -3  -7   73.14    3.67
   6   3   7   72.96    3.29
   6   3   7   73.55    4.30
   3   6   7  142.49    4.70
  -3  -6  -7  154.69    5.31
   3   6   7  149.46    4.94
  -3  -6  -7  143.65    6.42
  -3   3 -10  163.08    5.94
  -3   3 -10  154.64    5.06
   7  -1   0   14.43    1.17
   7  -1   0   13.11    1.63
  -7   1   0   12.33    1.23
  -7   1   0   14.60    1.62
   7  -1   2  150.44    4.73
  -7   1  -2  152.02    5.94
   7  -1   2  149.99    3.64
  -7   1  -2  135.75    3.60
  -3  -5   7   62.49    2.11
  -3  -5   7   70.12    2.88
   3   5  -7   65.06    2.31
   3   5  -7   69.94    3.33
   7   2  -1    0.63    1.05
  -7  -2   1   -0.32    0.99
  -7  -2   1    0.52    0.75
   7   2  -1    0.15    0.80
   1   6   8    7.35    1.87
  -1  -6  -8    2.25    1.80
  -1  -6  -8    5.59    1.38
   1   6   8    6.37    1.01
  -4   2 -10   88.01    3.07
  -4   2 -10   82.35    3.48
  -6   0   6  100.98    4.83
   6   0  -6   96.06    3.19
   6   0  -6   92.20    3.47
  -6   0   6   95.36    2.79
   4  -4  -7  219.54    6.13
   4  -4  -7  213.51    6.41
   2   7   4   24.80    1.92
  -2  -7  -4   24.80    2.17
  -2  -7  -4   25.26    1.90
   2   7   4   24.83    2.06
  -4  -2 -11    7.91    1.14
   4   2  11    6.98    2.15
  -4  -2 -11    7.63    2.44
   4   2  11    7.22    0.76
   7   1  -2   63.41    3.07
  -7  -1   2   63.31    2.21
   7   1  -2   63.73    2.29
  -7  -1   2   64.54    2.94
   1  -2 -12  104.59    2.79
   1  -2 -12  102.43    3.46
   1  -2 -12  105.72    3.37
   1  -2 -12  111.87    3.05
   5   1  10   49.26    2.61
  -5  -1 -10   47.08    4.20
  -5  -1 -10   51.36    1.64
   5   1  10   44.93    2.27
   3   1  12   87.74    4.90
  -3  -1 -12   81.20    1.75
  -3  -1 -12   86.89    5.01
   3   1  12   73.28    1.62
  -5   4  -5  115.89    2.87
  -5   4  -5  107.05    3.06
   5  -4   5  118.92    4.02
   5  -4   5  109.47    3.17
   0   4  11   61.95    2.43
   0   4  11   65.07    2.44
   0  -4 -11   68.15    2.67
   0  -4 -11   64.62    2.64
  -6  -1   6  179.83    5.26
   6   1  -6  168.99    4.47
   6   1  -6  176.88    5.33
  -6  -1   6  178.30    4.25
   7   0  -2   32.98    2.23
  -7   0   2   33.42    2.17
   7   0  -2   32.80    1.85
  -7   0   2   30.72    1.71
  -3   2 -11   16.52    1.56
  -3   2 -11   17.56    1.83
  -2   6   6   17.46    0.56
  -2   6   6   18.45    1.74
   2  -6  -6   20.52    0.52
   2  -6  -6   21.26    2.91
   3   0 -11   98.37    3.25
   3   0 -11   97.74    3.69
   3   0 -11   96.06    2.43
   3   0 -11   97.44    3.03
   3  -5  -7   20.45    2.90
   3  -5  -7   19.73    1.86
  -2  -4 -11   31.01    3.37
   2   4  11   31.14    1.98
  -2  -4 -11   30.91    2.56
   2   4  11   30.62    2.24
   6   0   8   77.51    3.32
  -6   0  -8   75.75    3.16
  -6   0  -8   78.62    3.40
   6   0   8   75.95    3.13
  -4   3  -9   39.61    3.14
   4  -3   9   31.03    0.94
   4  -3   9   32.03    0.97
  -4   3  -9   33.48    1.88
   7   2   4    1.01    0.87
  -7  -2  -4    0.62    0.79
   7   2   4    0.62    0.79
  -7  -2  -4   -0.06    0.91
   6  -3   4   31.75    1.85
  -6   3  -4   35.51    1.29
  -6   3  -4   31.13    1.44
   6  -3   4   33.33    2.51
  -1   7   3    0.21    0.79
  -1   7   3    0.07    0.73
   1  -7  -3    0.75    0.60
   1  -7  -3    0.79    0.92
  -1   4 -10   39.65    2.57
  -1   4 -10   41.07    3.26
  -2  -7   2   64.75    2.75
   2   7  -2   63.87    4.63
   2   7  -2   60.71    2.75
  -2  -7   2   58.34    2.71
   5   3  -7   69.23    2.76
  -5  -3   7   68.25    3.52
  -5  -3   7   71.98    2.68
   5   3  -7   72.88    4.45
   1   3  12   66.31    2.86
   1   3  12   69.04    2.72
  -1  -3 -12   70.25    3.03
  -1  -3 -12   74.93    4.25
   2   5  -8    2.41    1.08
  -2  -5   8    8.44    1.23
   2   5  -8    4.91    1.40
  -2  -5   8    7.31    0.99
  -4  -6   3   76.55    3.14
   4   6  -3   75.61    3.62
   4   6  -3   73.75    3.15
  -4  -6   3   65.81    2.88
  -3   0 -12  120.28    4.54
  -3   0 -12  127.28    4.06
   1   5  10    2.22    1.34
  -1  -5 -10    1.51    1.04
  -1  -5 -10    1.21    1.56
   1   5  10    3.21    0.88
   6   2   8   10.80    2.48
   6   2   8   12.76    1.39
  -6  -2  -8   13.33    1.25
  -6  -2  -8   13.43    1.94
   7  -1  -1    0.79    0.53
   7  -1  -1    1.49    0.87
  -7   1   1    0.62    0.86
  -7   1   1    0.50    0.37
   1   3 -11   69.61    3.25
   1   3 -11   67.10    2.89
  -7   1  -3  206.14    7.23
   7  -1   3  200.71    7.11
   7  -1   3  202.88    4.86
  -7   1  -3  191.60    5.00
   3  -6  -4   18.21    1.83
   3  -6  -4   17.97    2.75
   4  -5   5   27.81    1.44
  -4   5  -5   26.77    1.93
  -4   5  -5   28.14    1.51
   4  -5   5   30.28    2.11
   5   0  10  120.05    5.64
  -5   0 -10  117.79    2.62
   5   0  10  113.69    3.18
  -5   0 -10  118.50    4.57
  -3  -7  -1   47.90    2.52
   3   7   1   45.28    4.20
  -3  -7  -1   42.98    2.57
   3   7   1   42.34    3.84
   6  -3  -3   29.34    2.13
   6  -3  -3   28.87    1.98
   0  -6  -8    8.00    1.58
   0  -6  -8   10.10    1.64
   0   6   8    8.44    2.12
   0   6   8    9.33    1.39
  -2  -6  -8   95.86    5.29
   2   6   8   91.79    3.37
   2   6   8   95.67    5.03
  -2  -6  -8  101.09    3.83
   1   7  -3    0.76    0.71
  -1  -7   3    0.52    1.13
   1   7  -3    0.55    0.90
  -1  -7   3    0.13    1.10
  -3  -7  -2   52.77    2.79
   3   7   2   50.31    4.26
  -3  -7  -2   46.64    4.05
   3   7   2   50.80    4.08
  -1   7  -2   -0.06    0.84
   1  -7   2    0.02    0.44
  -1   7  -2   -0.14    0.53
   1  -7   2    1.10    0.94
   3  -1 -11   16.40    1.66
   3  -1 -11   15.77    1.73
   3  -1 -11   17.49    1.71
   3  -1 -11   17.10    1.06
   0   7  -3   31.57    2.58
   0  -7   3   33.01    1.84
   0   7  -3   30.34    2.18
   0  -7   3   30.80    1.90
   1   7   5   48.15    2.20
  -1  -7  -5   49.26    2.90
   1   7   5   49.33    3.85
  -1  -7  -5   51.50    2.33
   1   4 -10   15.31    1.61
  -1  -4  10   14.02    1.58
   4  -5  -5    6.29    1.31
   4  -5  -5    5.38    1.34
   0   2 -12   23.44    1.76
   0   2 -12   20.09    3.06
   2   6  -6    2.86    1.90
   2   6  -6    1.13    1.14
  -2  -6   6    3.16    1.02
  -2  -6   6    1.87    1.05
  -2   5  -8   41.67    2.37
   2  -5   8   36.94    1.25
  -2   5  -8   44.01    3.01
   2  -5   8   36.44    1.21
   4   0 -10  215.26    6.37
   4   0 -10  224.04    6.48
   4   0 -10  228.74    6.36
   4   0 -10  224.49    6.11
   6  -2  -5   37.76    3.57
   6  -2  -5   42.15    2.31
  -6  -4   3    1.06    1.36
  -6  -4   3    1.64    1.42
   6   4  -3    0.84    1.02
   6   4  -3    1.24    1.09
  -7  -1  -5   12.29    1.46
  -7  -1  -5    6.86    2.56
   7   1   5   14.68    2.18
   7   1   5   13.70    2.30
   3   6  -5   57.89    3.15
  -3  -6   5   53.35    2.26
  -3  -6   5   58.38    2.70
   3   6  -5   55.09    2.49
   2  -4 -10   15.27    1.25
   2  -4 -10   17.74    2.27
   2  -4 -10   15.75    1.52
   2  -4 -10   16.73    0.75
  -1   2 -12   16.58    2.42
  -1   2 -12   17.91    1.92
   5   2  10  123.89    3.47
   5   2  10  126.06    4.50
  -5  -2 -10  125.04    4.82
  -5  -2 -10  120.10    4.02
  -3   5  -7    0.17    0.58
  -3   5  -7   -0.21    1.00
   3  -5   7    0.37    0.33
   3  -5   7    0.18    0.56
   3  -3 -10   35.22    1.48
   3  -3 -10   35.88    2.79
   3  -3 -10   34.56    1.94
   3  -3 -10   33.28    1.34
   3   7   0   23.81    2.27
  -3  -7   0   23.30    3.02
  -3  -7   0   24.14    1.90
   3   7   0   23.91    2.07
   0  -3 -12   47.84    2.58
   0  -3 -12   45.25    2.29
   0  -3 -12   42.07    1.74
   0  -3 -12   43.30    2.52
   3   1 -11    3.14    1.35
   3   1 -11    1.84    0.93
   3   1 -11    2.10    0.55
   3   1 -11    2.30    0.78
   3   2  12   72.44    1.85
  -3  -2 -12   80.87    2.47
  -3  -2 -12   82.22    3.71
   3   2  12   74.59    3.41
  -4  -6  -6   70.99    3.28
   4   6   6   73.58    4.75
   4   6   6   72.04    3.31
  -4  -6  -6   73.39    5.17
   7   3   1   26.37    2.05
   7   3   1   24.86    2.18
  -7  -3  -1   23.91    2.06
  -7  -3  -1   25.55    2.02
   2  -3 -11  138.33    3.18
   2  -3 -11  135.81    4.17
   2  -3 -11  133.78    4.82
   2  -3 -11  135.98    3.94
  -4  -5   6    3.72    0.91
  -4  -5   6    5.53    1.17
   4   5  -6    4.11    1.44
   4   5  -6    4.49    1.07
   6  -1  -6   84.61    3.34
   6  -1  -6   81.87    1.69
  -6   1   6   81.44    1.90
   7   3   2  100.84    5.51
  -7  -3  -2   99.46    3.85
  -7  -3  -2   98.72    4.00
   7   3   2  102.55    3.81
   6   4   6   29.35    2.25
  -6  -4  -6   30.37    2.12
   6   4   6   27.33    2.23
  -6  -4  -6   31.09    3.83
  -5  -2   8   60.73    3.40
   5   2  -8   65.31    3.89
   5   2  -8   62.04    3.62
  -5  -2   8   63.89    2.40
  -2  -5 -10  154.19    6.12
  -2  -5 -10  159.05    6.73
   2   5  10  144.78    5.81
   2   5  10  146.89    5.63
   0  -5 -10    0.37    0.77
   0   5  10    0.09    0.66
   0  -5 -10    0.49    0.96
   0   5  10    0.48    0.79
   7   2  -2    9.29    2.06
   7   2  -2   11.34    1.67
  -7  -2   2   10.67    1.21
  -7  -2   2   10.96    1.56
   2   3  12   15.02    1.64
  -2  -3 -12   14.76    1.79
   2   3  12   11.29    0.92
  -2  -3 -12   14.46    1.06
  -3  -7  -3   61.21    3.16
  -3  -7  -3   67.73    3.20
   3   7   3   63.81    3.25
   3   7   3   67.08    3.31
  -3   4  -9  106.34    4.03
  -3   4  -9  113.02    4.78
   2   0 -12   81.23    2.83
   2   0 -12   90.93    2.58
   2   0 -12   87.16    4.21
   2   0 -12   86.70    2.48
   3  -4  -9    8.18    1.28
   3  -4  -9    7.08    0.46
   3  -4  -9    7.09    1.31
   3  -4  -9    5.64    0.52
   0  -7  -5    5.00    0.87
   0  -7  -5    5.00    1.44
   0   7   5    5.83    2.01
   0   7   5    6.31    1.34
  -4   1 -11   92.98    4.44
  -4   1 -11   91.89    3.83
  -5  -5   4  320.13    8.56
   5   5  -4  331.61    9.14
   5   5  -4  343.24    9.80
  -5  -5   4  344.45    9.07
   5   4  -6   91.51    4.57
  -5  -4   6   91.31    3.17
  -5  -4   6   94.42    4.49
   5   4  -6   94.16    3.90
   7   0   5   25.65    1.84
  -7   0  -5   23.76    1.76
  -7   0  -5   25.68    2.83
   7   0   5   25.34    2.52
  -3   6  -4   81.84    3.30
   3  -6   4   77.39    2.74
   3  -6   4   79.31    3.67
  -3   6  -4   81.56    2.67
  -2   3 -11   97.64    5.30
  -2   3 -11   92.95    3.43
   4   1 -10   19.62    1.11
   4   1 -10   18.17    1.56
   4   1 -10   20.58    1.90
  -4  -1  10   18.85    1.35
   4  -1 -10  199.04    5.25
   4  -1 -10  193.93    4.87
   4  -1 -10  203.88    5.26
   4  -1 -10  178.34    4.99
  -2  -7  -5   15.22    1.66
   2   7   5   15.87    2.41
   2   7   5   14.98    2.71
  -2  -7  -5   14.91    1.90
  -6  -3   5    4.83    1.89
  -6  -3   5    5.87    1.09
   6   3  -5    5.56    2.01
   6   3  -5    5.12    1.33
   7   3   0  110.84    4.03
   7   3   0  111.30    5.64
  -7  -3   0  109.72    5.27
  -7  -3   0  108.23    4.00
   5  -4  -5   93.20    3.59
   5  -4  -5   93.91    5.02
  -5  -6  -2   64.01    3.10
   5   6   2   70.34    3.43
  -5  -6  -2   66.85    4.81
   5   6   2   67.85    3.38
  -5  -6  -1    7.08    2.35
  -5  -6  -1    9.13    2.12
   5   6   1    8.91    1.52
   5   6   1   -0.17    1.56
  -7  -3  -3   75.08    3.50
   7   3   3   76.57    4.56
  -7  -3  -3   78.20    4.51
   7   3   3   79.09    3.53
   2  -1 -12    0.57    0.67
   2  -1 -12    0.86    0.75
   2  -1 -12    0.83    0.59
   2  -1 -12    0.94    0.49
  -1   7   4   76.82    2.21
  -1   7   4   72.47    3.28
   1  -7  -4   87.12    2.13
   1  -7  -4   81.18    3.74
   4   4  10   59.88    2.56
   4   4  10   64.32    3.09
  -4  -4 -10   61.29    3.49
  -4  -4 -10   64.38    3.49
  -7   1   2   24.18    3.08
  -7   1   2   23.89    0.82
   7  -1  -2   22.45    3.05
   7  -1  -2   24.46    1.13
   7   2   5    3.96    1.89
   7   2   5    3.48    1.18
  -7  -2  -5    4.27    1.13
  -7  -2  -5    4.01    2.06
  -7   1  -4  111.64    4.97
  -7   1  -4  110.40    4.52
   7  -1   4  109.13    4.11
   7  -1   4  118.51    4.98
   7   1  -3   79.91    3.48
  -7  -1   3   82.92    4.68
  -7  -1   3   77.27    2.40
   7   1  -3   79.04    2.61
   6   5   2    8.42    2.55
  -6  -5  -2    9.26    1.49
  -6  -5  -2    8.91    2.64
   6   5   2    9.12    1.69
  -5   2  -9    2.64    0.80
   5  -2   9    0.74    0.56
  -5   2  -9    2.30    1.52
   5  -2   9    1.40    0.40
  -6  -2   6  129.59    4.28
   6   2  -6  127.87    5.62
   6   2  -6  125.09    5.24
  -6  -2   6  126.83    3.67
  -6  -5  -1   20.83    3.23
  -6  -5  -1   20.34    1.93
   6   5   1   20.57    2.13
   6   5   1   21.80    2.15
  -3  -3  10  254.71    6.83
   3   3 -10  265.08    7.19
   3   3 -10  253.68    6.15
  -3  -3  10  244.12    5.91
   3   7  -1   39.34    2.71
  -3  -7   1   37.56    2.30
  -3  -7   1   36.52    2.34
   3   7  -1   37.65    2.44
   7   0  -3   38.01    1.98
  -7   0   3   37.45    1.33
  -7   0   3   42.65    2.41
   7   0  -3   38.68    2.51
   5   5   7    9.83    1.57
  -5  -5  -7    5.85    2.75
   5   5   7    9.30    2.49
  -5  -5  -7    7.94    2.19
  -3  -4   9    8.34    1.22
   3   4  -9    9.01    2.45
  -3  -4   9    9.74    1.34
   3   4  -9    7.94    0.87
   0  -5   9   28.44    2.03
   0   5  -9   33.46    3.02
   0  -5   9   23.49    0.83
   0   5  -9   27.05    0.87
   5  -5   0   44.34    2.39
   5  -5   0   45.04    2.50
  -5  -6  -3   61.42    4.74
  -5  -6  -3   60.05    4.26
   5   6   3   62.19    4.61
   5   6   3   61.39    3.26
  -5  -6   0   99.33    3.83
  -5  -6   0   76.29    5.22
   5   6   0  100.09    5.64
   5   6   0  103.30    4.27
   2   7  -3    4.91    1.18
   2   7  -3    4.50    2.42
  -2  -7   3    5.79    1.17
  -2  -7   3    7.23    1.27
   0  -6   7   11.51    1.36
   0   6  -7    5.80    2.39
   0   6  -7    9.41    0.75
  -1  -1 -13  137.09    4.08
  -1  -1 -13  120.98    2.36
  -1  -1 -13  113.31    2.25
  -1  -1 -13  128.51    5.87
  -6   3  -5    0.95    0.51
   6  -3   5    0.67    0.66
  -6   3  -5    1.00    0.63
   6  -3   5    0.74    0.68
   1   2 -12   76.28    4.71
   1   2 -12   69.42    4.07
  -5   5  -1   96.71    1.93
   5  -5   1  105.22    3.56
  -5   5  -1   95.57    1.98
   5  -5   1  105.40    5.05
  -6  -5  -3   21.26    2.99
   6   5   3   24.99    2.29
   6   5   3   24.65    2.25
  -6  -5  -3   28.13    3.52
  -1   7  -3   81.52    2.94
   1  -7   3   78.88    2.75
   1  -7   3   84.59    3.12
  -1   7  -3   84.37    4.30
   1  -4 -11   44.30    1.52
   1  -4 -11   43.57    2.23
   1  -4 -11   37.73    2.03
   1  -4 -11   46.06    1.88
   5  -2  -8   27.13    0.83
   5  -2  -8   29.96    2.66
   5  -2  -8   24.10    0.62
   5  -2  -8   28.30    2.94
  -6   1  -8  263.47    6.01
   6  -1   8  247.92    7.14
  -6   1  -8  248.37    7.29
  -3   1 -12   49.88    4.20
  -3   1 -12   53.24    2.53
  -6  -5   0   92.49    4.95
  -6  -5   0   91.01    5.44
   6   5   0   94.21    4.02
   6   5   0   89.91    3.95
  -4  -3   9  159.56    4.71
   4   3  -9  159.34    4.23
  -4  -3   9  159.91    4.90
   4   3  -9  161.65    6.73
  -1   0 -13    0.02    0.64
  -1   0 -13   -0.44    0.77
   5  -3  -7  180.86    5.34
   5  -3  -7  180.10    5.72
   2  -7  -1    4.34    1.20
  -2   7   1   -0.03    1.13
   2  -7  -1    3.50    0.72
  -2   7   1    3.61    0.64
  -2   7   0   49.87    1.81
   2  -7   0   47.07    3.84
  -2   7   0   49.30    2.53
   2  -7   0   46.76    1.55
   3   7   4   39.93    3.86
  -3  -7  -4   41.71    2.62
   3   7   4   42.67    2.60
  -3  -7  -4   39.97    2.61
   4  -4   8    2.26    0.43
  -4   4  -8    2.90    1.55
  -4   4  -8    2.94    0.86
   4  -4   8    2.67    0.61
   5  -5  -1   12.14    1.51
   5  -5  -1   12.03    1.64
  -4  -3 -11   78.24    3.87
  -4  -3 -11   78.89    2.53
   4   3  11   75.71    3.30
   4   3  11   80.54    4.90
  -2   4 -10   24.85    2.71
  -2   4 -10   22.27    3.09
  -2   6  -6   27.07    2.80
  -2   6  -6   25.64    2.48
   2  -6   6   25.56    1.29
   2  -6   6   25.46    1.31
   2   1 -12   58.25    2.52
   2   1 -12   58.22    2.72
   2   1 -12   60.15    1.67
   2   1 -12   59.49    1.68
   6  -2   7   67.08    2.29
  -6   2  -7   60.85    3.87
   6  -2   7   67.58    2.14
  -6   2  -7   70.20    2.48
  -3  -4 -11   88.56    3.93
   3   4  11   88.69    3.66
  -3  -4 -11   88.24    3.05
   3   4  11   85.39    2.98
  -2   2 -12   68.54    3.97
  -2   2 -12   66.39    3.20
  -1  -6   7   97.21    3.60
  -1  -6   7   86.22    2.45
   1   6  -7   94.97    5.38
   1   6  -7   88.45    3.19
   0  -1 -13   19.76    0.94
   0  -1 -13   20.37    0.68
   0  -1 -13   23.61    2.83
   0  -1 -13   21.53    2.29
  -5   4  -6   22.56    2.24
   5  -4   6   19.72    1.18
  -5   4  -6   25.47    1.90
   5  -4   6   22.49    1.28
  -7  -3   1    1.99    1.11
   7   3  -1    2.80    1.13
  -7  -3   1    1.63    1.10
   7   3  -1    3.85    1.21
   0   0 -13   38.63    2.46
   0   0 -13   38.84    3.04
   6  -3  -4   31.22    2.04
   6  -3  -4   27.92    2.22
  -5   1 -10   69.09    4.51
  -5   1 -10   69.50    1.56
   5  -1  10   60.18    1.53
  -7  -3  -4   49.23    3.79
   7   3   4   52.73    3.96
  -7  -3  -4   53.58    3.06
   7   3   4   51.27    4.20
   3  -6  -5   14.54    1.70
   3  -6  -5   10.50    2.67
   4  -3  -9   15.02    0.58
   4  -3  -9   15.65    1.63
   4  -3  -9   18.49    2.27
   4   4  -8    6.52    2.27
  -4  -4   8    6.69    1.89
  -4  -4   8    5.47    1.37
   4   4  -8    4.83    1.01
   2  -5  -9   56.74    1.49
   2  -5  -9   51.30    3.81
   2  -5  -9   50.17    1.72
   2  -5  -9   52.61    2.81
   3  -2 -11  178.97    4.56
   3  -2 -11  181.58    4.77
   3  -2 -11  185.30    4.29
   3  -2 -11  181.28    4.94
   5  -3   8   47.11    1.90
  -5   3  -8   44.82    2.37
   5  -3   8   46.43    1.41
  -5   3  -8   48.34    2.10
   1   5  -9    4.33    1.78
   1   5  -9    3.84    0.36
  -1  -5   9   -0.02    1.07
  -1  -5   9    1.60    0.55
   4   6  -4   24.33    1.96
  -4  -6   4   21.64    1.75
   4   6  -4   27.03    2.41
  -4  -6   4   25.30    1.95
  -6  -3  -8   71.93    2.85
   6   3   8   76.29    3.38
   6   3   8   71.30    4.23
   2  -7  -2    2.37    0.60
  -2   7   2    3.40    0.78
   2  -7  -2    3.79    1.18
  -2   7   2    0.19    1.07
   0   7  -4    0.39    0.68
   0  -7   4    1.02    0.74
   0  -7   4    1.36    0.76
   0   7  -4    1.13    0.93
  -1   5  -9  133.93    5.75
  -1   5  -9  131.86    6.33
   2  -7   1   43.28    2.51
  -2   7  -1   39.79    2.24
   2  -7   1   39.88    2.06
  -2   7  -1   39.99    1.80
  -5   5  -2  159.69    3.68
   5  -5   2  188.86    6.33
  -5   5  -2  170.04    3.37
   5  -5   2  176.76    5.27
  -7   2  -1   27.82    2.06
   7  -2   1   28.18    2.08
   7  -2   1   27.77    0.98
  -7   2  -1   26.26    1.02
  -1   6   8    0.20    1.47
   1  -6  -8    1.14    1.65
   1  -6  -8    1.21    0.77
  -1   6   8    1.60    0.71
   1   7  -4    0.71    1.04
   1   7  -4    0.97    0.95
  -1  -7   4    0.17    1.06
  -1  -7   4    0.10    1.18
  -3  -6  -8   28.00    2.35
   3   6   8   25.70    3.02
  -3  -6  -8   24.96    3.19
   3   6   8   25.80    3.13
  -1  -7  -6   11.99    1.33
   1   7   6   10.25    1.57
   1   7   6    8.33    1.88
  -1  -7  -6   10.46    2.73
   7   1   6   10.29    2.25
  -7  -1  -6   13.29    2.68
  -7  -1  -6   12.47    1.43
   7   1   6   11.43    2.25
   7  -2   0   26.10    1.07
  -7   2   0   26.33    0.84
   7  -2   0   26.93    2.07
  -7   2   0   28.09    2.09
   5   6   4   32.18    2.50
  -5  -6  -4   32.74    3.94
  -5  -6  -4   32.27    3.31
   5   6   4   29.99    2.49
   5   4   9   14.64    1.64
  -5  -4  -9   15.39    3.34
   5   4   9   14.91    1.81
  -5  -4  -9   13.56    2.22
   5   6  -1   13.35    2.86
  -5  -6   1   14.10    2.63
  -5  -6   1   13.38    2.53
   5   6  -1   14.65    2.05
   1  -3 -12  148.45    3.67
   1  -3 -12  139.46    4.10
   1  -3 -12  134.80    3.84
   1  -3 -12  134.46    4.65
   2  -6  -7   41.18    0.88
  -2   6   7   36.18    1.12
   2  -6  -7   40.02    3.80
  -2   6   7   38.34    2.37
  -7  -2   3   14.22    1.67
   7   2  -3   14.13    1.75
   7   2  -3   11.64    2.21
  -7  -2   3   12.38    1.90
   7  -2   2   47.82    3.58
  -7   2  -2   47.40    2.48
  -7   2  -2   42.76    2.08
   7  -2   2   45.65    1.98
  -4  -5  -9   32.72    4.05
   4   5   9   29.27    2.14
  -4  -5  -9   34.16    2.17
   4   5   9   33.46    2.34
   2   4 -10   42.90    3.56
  -2  -4  10   42.11    2.32
  -2  -4  10   38.99    1.36
   2   4 -10   38.85    1.39
   6   5   4    2.79    2.10
  -6  -5  -4    2.57    2.17
   6   5   4    4.20    1.30
  -6  -5  -4    2.28    1.14
   2   3 -11   17.22    0.74
   2   3 -11   19.81    1.75
   2   3 -11   19.07    0.84
   2   3 -11   21.35    2.05
   1  -6   7   70.00    2.90
   1  -6   7   63.50    2.41
  -1   6  -7   64.31    2.33
  -1   6  -7   71.57    3.05
   5  -5  -2   47.06    2.48
   5  -5  -2   45.24    2.64
   6   1   9    0.46    0.91
   6   1   9   -0.30    0.83
  -6  -1  -9    0.98    0.97
  -6  -1  -9    0.45    0.54
   4  -5   6  104.16    2.94
   4  -5   6  106.45    3.64
  -4   5  -6  102.39    3.37
  -4   5  -6  111.70    3.21
   4  -6   0   94.97    3.68
   4  -6   0   92.78    5.02
  -3  -7   2   28.95    2.09
   3   7  -2   37.45    4.01
   3   7  -2   30.14    2.21
  -3  -7   2   33.08    2.25
  -2  -1 -13   29.08    3.45
  -2  -1 -13   29.20    2.90
   6   4  -4    0.07    0.76
   6   4  -4   -0.20    1.29
  -6  -4   4    0.11    0.68
  -6  -4   4    0.68    1.09
  -5  -3 -10  105.32    4.21
  -5  -3 -10  103.59    6.23
   5   3  10  107.20    4.20
   5   3  10  105.96    3.52
   6   5  -1   71.06    3.61
   6   5  -1   69.00    5.00
  -6  -5   1   73.90    3.29
  -6  -5   1   65.17    3.15
   5   0  -9   36.29    1.78
   5   0  -9   33.84    1.58
   5   0  -9   33.89    2.29
   5   0  -9   36.07    2.00
   3   5  10   39.43    2.46
   3   5  10   41.05    3.23
  -3  -5 -10   42.42    2.36
  -3  -5 -10   47.25    2.94
   4  -6  -1   50.57    3.96
   4  -6  -1   55.51    2.84
  -7   1   3   49.56    1.50
   7  -1  -3   53.35    4.03
  -7   1   3   57.23    2.90
   7  -1  -3   52.15    1.55
  -1   5  10    1.01    0.85
   1  -5 -10    1.84    0.94
   1  -5 -10    1.22    0.94
  -1   5  10    0.39    0.81
  -1  -2 -13   70.54    2.30
  -1  -2 -13   73.68    3.70
  -1  -2 -13   71.24    4.49
  -1  -2 -13   67.59    1.82
   2  -2 -12   17.91    1.61
   2  -2 -12   18.02    1.91
   2  -2 -12   16.30    1.75
   2  -2 -12   16.61    1.21
  -7   1  -5  104.60    4.73
  -7   1  -5  115.63    4.87
   7  -1   5  111.61    3.80
   7  -1   5  108.66    3.41
   3   2 -11   80.50    3.38
   3   2 -11   86.38    2.21
   3   2 -11   81.86    3.19
   3   2 -11   80.24    2.45
   4  -5  -6   10.27    1.69
   4  -5  -6   13.52    2.47
  -4   6  -1  140.64    3.29
  -4   6  -1  146.00    3.47
   4  -6   1  163.86    4.98
   4  -6   1  154.04    4.94
  -6   0   7    5.98    1.36
   6   0  -7    8.41    1.37
  -6   0   7    6.72    1.03
   6   0  -7    5.54    1.22
  -1   7   5   -0.51    2.40
   1  -7  -5   15.49    1.85
  -1   7   5   12.10    1.22
   6  -4   0   77.23    4.25
   6  -4   0   71.62    3.29
   6  -4   1   66.23    3.06
   6  -4   1   69.72    3.96
  -2   0 -13    0.66    0.79
  -2   0 -13    0.56    1.00
   7   0   6   10.17    2.10
  -7   0  -6   -0.24    2.33
   7   0   6   10.16    1.31
  -7   0  -6   11.10    1.26
   1   6   9    0.61    0.94
   1   6   9    0.33    0.75
  -1  -6  -9   -0.06    1.11
  -1  -6  -9    0.04    1.29
  -4  -6  -7    9.18    1.55
  -4  -6  -7    7.89    1.80
   4   6   7    7.21    1.52
   4   6   7    9.02    1.60
   3   3  12    1.58    0.93
  -3  -3 -12    1.99    0.62
  -3  -3 -12    0.95    1.19
   3   3  12    0.88    1.04
   4  -4  -8    1.30    1.48
   4  -4  -8    1.01    1.53
   6   4   7    3.90    1.33
   6   4   7    5.64    1.35
  -6  -4  -7    3.38    1.20
  -6  -4  -7    4.41    2.44
   0   7   6   31.10    2.22
   0  -7  -6   35.59    2.54
   0  -7  -6   34.40    2.33
   0   7   6   34.50    2.24
   7  -2  -1   -0.04    0.90
   7  -2  -1    1.64    1.56
  -7   2   1    1.48    0.34
  -7   2   1    2.99    0.98
   7  -2  -1    0.54    0.37
   2   7   6    8.60    1.37
  -2  -7  -6    8.41    2.62
  -2  -7  -6    8.84    1.44
   2   7   6    8.64    1.56
  -4  -2  10   59.04    2.44
  -4  -2  10   59.27    2.14
   4   2 -10   61.48    2.98
   4  -2 -10  123.36    2.93
   4  -2 -10  141.45    3.43
   4  -2 -10  132.80    4.17
   4  -2 -10  136.48    4.06
   3  -5  -8  545.12   14.34
   3  -5  -8  528.87   14.27
   2  -7  -3  114.54    2.79
  -2   7   3  116.30    2.98
   2  -7  -3  129.79    4.76
  -2   7   3  125.78    4.49
   3  -6   5   26.83    2.16
   3  -6   5   29.91    2.29
  -3   6  -5   30.47    2.27
  -3   6  -5   29.47    2.54
  -7  -2  -6   56.93    2.67
   7   2   6   56.20    2.87
   7   2   6   59.45    2.81
  -7  -2  -6   56.45    3.24
   6   1  -7   55.88    2.71
   6   1  -7   53.77    2.25
  -6  -1   7   58.03    3.75
  -6  -1   7   52.03    2.63
  -2   7  -2   94.06    4.56
  -2   7  -2   96.60    4.04
   2  -7   2   96.21    4.97
   2  -7   2   94.80    2.79
  -5  -1   9  203.60    5.94
   5   1  -9  216.20    5.78
   5   1  -9  204.40    5.71
  -5  -1   9  217.51    5.83
   6  -2  -6  103.47    3.74
   6  -2  -6   99.16    3.91
   6   0   9   34.80    3.55
   6   0   9   38.86    1.67
  -6   0  -9   40.51    2.69
  -6   0  -9   36.51    1.58
  -3  -7  -5    8.56    2.55
   3   7   5    8.86    1.59
   3   7   5   10.56    2.40
  -3  -7  -5    9.44    1.62
   7  -2   3  109.94    3.88
  -7   2  -3  105.51    3.75
   7  -2   3  104.43    3.57
  -7   2  -3  119.78    4.03
  -1   1 -13    1.02    1.61
  -1   1 -13    0.86    1.37
   5  -5   3   11.86    1.37
  -5   5  -3   12.78    0.72
  -5   5  -3   14.43    1.15
   5  -5   3   12.09    2.14
   0  -2 -13   24.38    1.54
   0  -2 -13   25.77    1.61
   0  -2 -13   24.21    1.56
   0  -2 -13   24.60    1.93
  -7  -3   2   27.15    1.93
   7   3  -2   26.32    2.31
   7   3  -2   28.08    2.15
  -7  -3   2   29.29    2.15
   6  -4  -1   67.47    4.47
   6  -4  -1   70.46    4.21
   3   5  -8   33.09    2.27
  -3  -5   8   31.30    2.05
   3   5  -8   31.11    3.77
  -3  -5   8   35.89    2.25
  -6  -2  -9    1.02    1.52
   6   2   9    0.06    0.87
   6   2   9    0.48    0.64
  -6  -2  -9    0.22    0.92
   6  -4   2   75.96    4.15
  -6   4  -2   73.63    1.78
   6  -4   2   76.97    4.02
  -6   4  -2   67.34    1.56
   0   1 -13   78.16    4.96
   0   1 -13   72.69    3.06
  -7  -1   4   16.71    1.68
  -7  -1   4   17.56    1.83
   7   1  -4   15.06    1.94
   7   1  -4   18.13    1.91
  -7  -3  -5    1.32    1.13
   7   3   5    2.23    1.52
   7   3   5    0.55    1.02
  -7  -3  -5    0.54    0.93
  -7   0   4  131.57    3.06
  -7   0   4  136.56    4.67
   7   0  -4  132.75    3.19
   7   0  -4  134.92    4.82
   4  -6  -2   80.78    5.02
   4  -6  -2   91.60    3.71
  -3  -6   6   23.56    2.27
  -3  -6   6   30.07    2.09
   3   6  -6   28.84    2.61
   3   6  -6   29.07    3.71
   4   1  12    2.82    1.11
  -4  -1 -12    2.29    1.22
  -4  -1 -12    1.70    0.52
   4   1  12    1.52    0.52
  -5  -5   5   35.34    3.30
   5   5  -5   35.29    2.32
   5   5  -5   36.57    2.75
  -5  -5   5   32.55    2.06
   5  -1  -9   21.62    1.49
   5  -1  -9   19.56    1.33
   5  -1  -9   21.15    1.73
   5  -1  -9   24.70    2.31
  -2  -6  -9   62.04    4.44
  -2  -6  -9   60.06    4.29
   2   6   9   60.50    3.75
   2   6   9   57.31    2.94
   1  -7   4   31.40    1.91
   1  -7   4   35.95    1.90
  -1   7  -4   34.44    2.59
  -1   7  -4   35.05    3.21
  -4   6  -2  116.27    2.72
  -4   6  -2  100.23    2.46
   4  -6   2  105.39    3.88
   4  -6   2  119.00    5.09
   1   0 -13   33.11    1.13
   1   0 -13   35.84    2.84
   1   0 -13   36.98    2.23
   1   0 -13   34.28    1.12
  -2  -7   4   25.06    2.61
   2   7  -4   25.79    2.47
   2   7  -4   25.85    1.83
  -2  -7   4   30.01    2.06
   2   2  13   22.25    1.14
   2   2  13   29.07    2.17
  -2  -2 -13   24.34    2.25
  -2  -2 -13   23.93    1.32
   0  -6  -9   12.90    2.60
   0   6   9   11.40    1.50
   0   6   9    8.18    1.46
   0  -6  -9    8.94    1.81
   5  -4  -6   22.45    2.18
   5  -4  -6   28.95    2.08
   1  -1 -13   42.44    2.28
   1  -1 -13   43.92    2.82
   1  -1 -13   40.53    1.68
   1  -1 -13   41.35    1.70
   2   6  -7    0.79    0.53
  -2  -6   7    0.32    0.49
   2   6  -7    0.44    0.99
  -2  -6   7   -0.03    0.80
   5  -5  -3    1.40    1.11
   5  -5  -3    2.29    1.04
  -5  -6  -5   49.35    4.57
  -5  -6  -5   41.60    2.68
   5   6   5   44.33    2.84
   5   6   5   43.03    2.97
   6  -3   6    1.35    1.07
   6  -3   6    1.67    0.72
  -6   3  -6    2.37    1.02
  -6   3  -6    1.60    0.81
  -5  -6   2    9.28    2.25
  -5  -6   2    7.47    1.43
   5   6  -2    8.71    1.80
   5   6  -2    6.51    1.62
   5   3  -8   30.68    2.29
  -5  -3   8   32.25    2.83
   5   3  -8   30.07    1.91
  -5  -3   8   29.56    1.76
  -6  -5  -5   35.57    4.23
   6   5   5   38.07    2.67
  -6  -5  -5   36.34    2.40
   6   5   5   35.44    2.62
  -3   5  -8   24.85    1.84
   3  -5   8   17.49    1.12
   3  -5   8   20.56    1.06
  -3   5  -8   24.54    1.69
   1   4  12    0.21    0.54
   1   4  12    0.26    0.71
  -1  -4 -12   -0.95    0.79
  -1  -4 -12    1.16    0.62
   5   1  11   20.83    1.10
  -5  -1 -11   22.99    2.25
  -5  -1 -11   20.29    1.44
  -4   3 -10   10.76    1.60
  -4   3 -10    8.93    1.38
   6  -1  -7    2.46    0.58
   6  -1  -7    3.14    1.01
   6  -1  -7    2.62    0.61
   6  -1  -7    2.95    1.78
  -4   0 -12   58.74    3.12
  -4   0 -12   42.64    2.50
  -4  -7  -1   11.12    1.55
  -4  -7  -1    8.98    1.55
   4   7   1    9.80    1.64
   4   7   1   -0.10    1.76
   4   7   2    4.82    1.33
  -4  -7  -2    4.07    1.93
   4   7   2    0.13    1.39
  -4  -7  -2    3.09    1.33
   6   5  -2  168.60    6.00
  -6  -5   2  159.10    5.31
  -6  -5   2  168.07    5.42
   6   5  -2  166.06    7.57
  -4   2 -11   40.97    2.74
  -4   2 -11   44.65    3.37
   7  -2  -2    3.71    1.13
   7  -2  -2    2.63    1.23
  -3   3 -11   45.98    2.47
  -3   3 -11   42.96    2.79
   4   5  -7    0.80    1.53
  -4  -5   7    0.70    0.92
  -4  -5   7    0.52    0.79
   4   5  -7   -0.60    1.06
  -6  -3   6  114.37    4.75
  -6  -3   6  109.14    5.06
   6   3  -6  110.46    5.55
   6   3  -6  111.20    4.17
  -2  -5   9   32.61    2.14
  -2  -5   9   29.45    1.51
   2   5  -9   27.89    1.57
   2   5  -9   31.15    2.48
   6  -4  -2    0.02    1.42
   6  -4  -2    0.78    1.24
  -5  -5  -8   25.56    2.92
  -5  -5  -8   22.85    2.49
   5   5   8   20.34    2.16
   5   5   8   26.68    3.15
   6  -4   3   36.64    2.04
   6  -4   3   35.64    1.98
  -6   4  -3   34.66    1.07
  -6   4  -3   33.76    1.67
   2   2 -12   49.32    3.98
   2   2 -12   48.01    2.45
   6  -3  -5    2.58    2.03
   6  -3  -5    7.59    1.48
   3   7  -3   79.05    5.75
   3   7  -3   81.07    3.42
  -3  -7   3   76.77    3.24
  -3  -7   3   90.66    4.85
  -2   5  -9   78.47    4.22
  -2   5  -9   71.12    3.46
  -4  -2 -12    3.15    0.87
  -4  -2 -12    2.52    1.37
   4   2  12    2.26    0.56
   4   2  12    3.40    1.94
   0   4 -11    8.15    1.48
   0   4 -11    9.28    1.67
   7   4   2    6.48    2.37
  -7  -4  -2    6.14    1.59
  -7  -4  -2    5.69    2.17
   7   4   2    6.71    1.61
   0   3 -12    5.88    2.24
   0   3 -12    5.43    2.02
  -5  -4   7    0.66    0.75
  -5  -4   7    0.56    0.84
   5   4  -7    1.17    1.30
   5   4  -7    1.83    1.08
  -7  -4  -1   45.60    2.87
   7   4   1   51.12    4.23
  -7  -4  -1   46.30    2.68
   7   4   1   48.76    2.99
   1   5  11    0.75    1.18
   1   5  11    0.99    0.77
  -1  -5 -11    1.02    0.90
  -1  -5 -11    0.90    1.39
  -7   2  -4   28.20    2.33
  -7   2  -4   32.11    2.01
   7  -2   4   31.03    1.53
   7  -2   4   29.99    1.98
  -4  -7   0    0.49    1.39
   4   7   0    0.29    1.10
  -4  -7   0    0.75    0.90
   4   7   0    0.60    1.52
   3  -6  -6   59.10    3.29
   3  -6  -6   63.52    3.19
  -2   7   4    2.22    0.47
  -2   7   4    0.10    0.95
   2  -7  -4    0.46    0.27
   2  -7  -4    4.74    1.65
  -4  -7  -3   18.96    2.07
  -4  -7  -3   18.52    1.95
   4   7   3   16.72    2.14
   4   7   3   11.04    3.06
  -2   7  -3   65.38    2.64
   2  -7   3   63.93    3.05
   2  -7   3   63.79    2.83
  -2   7  -3   64.55    3.52
   4  -6  -3   11.59    2.60
   4  -6  -3   11.81    1.73
  -5   0 -11  106.00    4.45
  -5   0 -11  103.45    2.24
   5   0  11  102.04    4.21
   5   0  11   99.20    2.26
  -2   1 -13    0.98    1.43
  -2   1 -13    1.46    1.71
  -1   3 -12   40.36    2.39
  -1   3 -12   37.11    2.62
   0   7  -5    7.17    1.63
   0  -7   5   10.36    1.33
   0   7  -5   11.38    1.58
   0  -7   5    6.45    1.71
   2   4  12   99.09    4.06
  -2  -4 -12  106.85    3.43
   2   4  12  103.89    3.89
  -2  -4 -12  110.66    5.98
   0   4  12   24.64    1.75
   0  -4 -12   29.53    1.92
   0   4  12   27.11    1.59
   0  -4 -12   26.82    2.62
  -7  -2   4    9.78    1.13
  -7  -2   4   10.64    2.44
   7   2  -4   10.20    1.64
   7   2  -4    7.42    2.10
  -7  -1  -7   10.29    1.31
  -7  -1  -7    0.32    1.67
   7   1   7    9.62    2.07
   7   1   7   12.14    1.50
   6   2  -7  119.78    5.32
  -6  -2   7  125.30    4.63
  -6  -2   7  115.05    4.10
   6   2  -7  119.58    5.62
   1   7  -5    0.72    1.06
  -1  -7   5    0.26    1.06
   1   7  -5    1.17    1.03
  -1  -7   5    1.09    1.33
   4  -6   3    2.87    1.43
  -4   6  -3    0.83    0.93
   4  -6   3    4.04    0.94
  -4   6  -3    1.67    0.92
   5   2  11   26.10    2.01
  -5  -2 -11   26.10    3.80
   5   2  11   24.09    2.20
  -5  -2 -11   26.67    1.31
  -5   5  -4   17.06    0.95
  -5   5  -4   16.12    1.52
   5  -5   4   15.75    1.47
   5  -5   4   13.79    1.40
  -5   4  -7   30.84    2.33
  -5   4  -7   30.72    1.86
   5  -4   7   29.60    1.87
   5  -4   7   29.15    1.30
  -7  -4  -3   35.45    2.47
   7   4   3   37.28    2.78
  -7  -4  -3   38.41    2.82
   7   4   3   41.13    3.82
  -3   2 -12   29.50    3.65
  -3   2 -12   32.64    3.14
  -1   4 -11  104.91    5.27
  -1   4 -11  105.70    5.90
  -1  -7  -7   52.29    2.44
  -1  -7  -7   47.09    4.51
   1   7   7   49.72    2.25
   1   7   7   44.97    3.84
  -4  -6   5   22.87    1.77
   4   6  -5   27.25    3.72
   4   6  -5   24.30    2.86
  -4  -6   5   23.20    2.03
  -7   1   4   59.57    1.60
   7  -1  -4   65.99    4.43
  -7   1   4   66.73    4.40
   1   1 -13  124.87    5.94
   1   1 -13  123.86    5.33
  -7   1  -6   13.10    1.40
   7  -1   6   14.45    1.44
  -7   1  -6   11.27    2.38
   7  -1   6   14.07    1.43
  -7  -4   0  190.89    7.52
  -7  -4   0  192.61    6.35
   7   4   0  200.34    8.35
   7   4   0  196.42    8.09
   2  -6   7   13.53    1.40
   2  -6   7   13.54    0.91
  -2   6  -7   15.37    1.67
  -2   6  -7   14.78    1.52
   6  -2   8   17.02    1.62
   6  -2   8   16.18    1.75
  -6   2  -8   19.28    1.80
  -6   2  -8   18.20    1.50
  -3  -1 -13   17.73    1.77
  -3  -1 -13   23.49    3.28
   5   2  -9  154.71    4.62
  -5  -2   9  157.03    5.56
   5   2  -9  155.14    4.94
  -5  -2   9  152.22    5.37
  -2  -5 -11   64.49    2.94
   2   5  11   58.46    3.56
  -2  -5 -11   66.23    3.26
   2   5  11   60.82    2.93
   1  -7  -6   27.62    2.46
   1  -7  -6   30.15    1.52
  -1   7   6   26.47    2.18
  -1   7   6   26.71    1.63
   2  -4 -11  140.66    4.59
   2  -4 -11  148.39    3.74
   2  -4 -11  132.93    4.42
   2  -4 -11  147.50    3.53
  -3   4 -10   79.88    4.37
  -3   4 -10   77.93    3.63
  -7  -3   3   39.53    3.67
   7   3  -3   40.83    3.67
  -7  -3   3   41.46    3.15
   7   3  -3   39.96    2.67
   3   7   6   20.39    1.99
  -3  -7  -6   22.66    3.21
   3   7   6   19.20    3.17
  -3  -7  -6   23.56    3.31
   3  -4 -10   27.78    2.06
   3  -4 -10   25.87    2.96
   3   0 -12    6.65    0.80
   3   0 -12    6.66    1.13
   3   0 -12    6.54    1.59
   3   0 -12    7.11    1.17
  -6   1  -9   74.34    2.86
   6  -1   9   63.22    4.50
   6  -1   9   66.21    2.81
  -6   1  -9   67.58    3.30
   0  -5 -11   56.47    2.48
   0   5  11   51.03    2.21
   0   5  11   51.86    3.49
   0  -5 -11   56.33    3.90
   1  -2 -13   16.37    1.53
   1  -2 -13   15.49    1.51
   1  -2 -13   15.56    1.57
   1  -2 -13   15.71    1.87
   7   3   6   75.58    3.51
   7   3   6   79.37    4.86
  -7  -3  -6   76.67    3.22
  -7  -3  -6   68.65    3.79
  -5   2 -10   27.43    3.23
  -5   2 -10   24.11    2.65
   0  -6   8  205.15    6.18
   0   6  -8  214.67    6.52
   0  -6   8  175.26    4.37
  -6  -4   5  113.38    4.07
  -6  -4   5  118.17    4.04
   6   4  -5  110.82    4.33
   6   4  -5  111.70    4.49
   1   4 -11   12.33    1.91
   1   4 -11   12.93    1.63
   3  -3 -11   11.23    1.02
   3  -3 -11   11.31    1.33
   3  -3 -11   10.41    2.02
   3  -3 -11   10.77    0.77
  -4  -7   1   24.38    2.09
  -4  -7   1   23.51    2.11
   4   7  -1   24.09    3.51
   4   7  -1   25.10    2.52
   5  -3  -8   38.52    2.60
   5  -3  -8   39.70    3.30
  -7   0  -7    0.63    2.29
   7   0   7    9.02    1.31
  -7   0  -7    7.46    1.75
   7   0   7    6.03    1.21
   1   3  13   32.42    1.41
  -1  -3 -13   35.63    3.56
   1   3  13   35.44    2.31
  -1  -3 -13   35.86    2.24
   4   0 -11   74.84    3.08
   4   0 -11   73.39    3.37
   4   0 -11   73.84    2.56
   4   0 -11   77.00    3.39
  -4  -7  -4   19.95    2.14
   4   7   4   21.07    2.06
   4   7   4    0.02    3.30
  -4  -7  -4   18.39    2.01
  -3   0 -13   72.27    3.64
  -3   0 -13   72.00    3.02
   7   2   7   63.31    3.08
  -7  -2  -7   60.18    3.60
  -7  -2  -7   62.22    2.76
   7   2   7   56.94    2.91
   2   7   7   58.54    3.78
   2   7   7   59.28    4.48
  -2  -7  -7   59.48    3.03
  -2  -7  -7   62.33    4.79
  -4  -4 -11  102.04    4.55
   4   4  11  103.09    5.61
  -4  -4 -11  107.93    4.75
   4   4  11  100.34    3.42
  -6  -3  -9    5.21    1.69
   6   3   9    4.62    1.85
   6   3   9    6.25    1.44
  -6  -3  -9    4.02    1.65
   5  -5  -4   15.79    1.75
   5  -5  -4   13.60    1.86
  -4   5  -7   62.73    2.72
  -4   5  -7   70.39    3.40
   4  -5   7   64.08    2.63
   4  -5   7   62.46    2.51
   1   3 -12   11.68    1.59
   1   3 -12    9.69    2.77
   0  -7  -7   30.05    2.49
   0   7   7   29.34    2.15
   0  -7  -7   29.72    2.31
   0   7   7   27.61    2.22
  -4   4  -9   26.96    2.09
  -4   4  -9   26.96    1.79
  -3  -6  -9   26.95    3.79
   3   6   9   29.49    2.25
  -3  -6  -9   28.18    3.41
   3   6   9   33.14    3.26
   6  -4  -3   55.89    2.79
   6  -4  -3   53.83    3.02
   3  -1 -12   27.59    1.52
   3  -1 -12   27.57    2.27
   3  -1 -12   30.81    2.08
   3  -1 -12   26.47    1.41
   7  -2  -3    3.76    1.32
   7  -2  -3    4.52    1.25
  -6   4  -4   26.38    1.11
  -6   4  -4   24.43    1.27
   6  -4   4   25.18    1.76
   6  -4   4   26.16    1.70
   5   6   6    7.15    1.64
  -5  -6  -6    5.73    1.75
  -5  -6  -6    6.10    1.45
   5   6   6    5.39    1.60
   5   6  -3    4.03    1.35
   5   6  -3    3.17    1.51
  -5  -6   3    3.45    1.18
  -5  -6   3    3.14    1.21
  -7  -4  -4   32.45    2.29
   7   4   4   32.41    3.73
  -7  -4  -4   32.23    2.70
   7   4   4   30.34    2.58
   6   5   6    6.99    1.56
   6   5   6    6.06    1.64
  -6  -5  -6    6.73    1.75
  -6  -5  -6    7.48    2.21
  -3   6  -6   59.55    3.50
  -3   6  -6   59.78    2.44
   3  -6   6   54.42    2.80
   3  -6   6   54.11    2.68
   2  -6  -8    0.83    0.95
  -2   6   8    0.22    0.83
   6   4   8   54.61    2.94
   6   4   8   57.79    3.14
  -6  -4  -8   57.36    3.52
  -6  -4  -8   59.36    3.94
  -4  -6  -8   29.09    2.31
   4   6   8   29.22    2.35
  -4  -6  -8   30.98    2.69
   4   6   8   29.77    3.48
   1   6  -8    5.28    1.54
  -1  -6   8    6.04    0.64
  -1  -6   8   -0.04    1.31
   1   6  -8    5.77    0.98
   5  -2  -9    0.24    0.78
   5  -2  -9    0.30    1.07
  -5   3  -9    0.87    1.00
  -5   3  -9    0.55    0.54
   5  -3   9   -0.12    0.37
   5  -3   9   -0.12    0.38
   4  -5  -7  142.21    6.91
   4  -5  -7  165.78    5.50
  -1   6   9    1.87    1.00
   1  -6  -9    1.66    0.55
  -1   6   9    0.90    0.50
   1  -6  -9    2.39    1.78
   2  -3 -12    0.63    0.68
   2  -3 -12    0.00    0.83
   2  -3 -12   -0.29    0.97
   2  -3 -12    1.48    0.99
  -7  -4   1   -0.50    1.48
   7   4  -1   -0.05    1.57
   7   4  -1    1.27    1.01
  -7  -4   1    0.56    0.90
  -4   1 -12  150.36    5.56
  -4   1 -12  158.41    4.96
   6   5  -3  297.57    9.03
   6   5  -3  293.35    8.80
  -6  -5   3  298.18    8.46
  -6  -5   3  277.92    9.75
   1  -7   5   18.91    1.52
   1  -7   5   23.53    2.41
  -1   7  -5   18.83    2.87
  -1   7  -5   21.60    1.42
   3   2  13    2.36    0.43
   3   2  13    3.25    1.25
  -3  -2 -13    2.41    0.73
  -3  -2 -13    3.90    1.39
  -7   0   5  131.41    3.03
   7   0  -5  133.54    3.25
   7   0  -5  139.62    4.94
  -7   0   5  130.70    4.75
   7   1  -5   40.92    2.68
  -7  -1   5   37.08    2.29
   7   1  -5   38.12    2.66
  -7  -1   5   40.09    3.67
   0  -3 -13   13.59    1.23
   0  -3 -13   13.25    1.71
   0  -3 -13   13.37    1.70
   0  -3 -13   12.64    1.57
   4  -1 -11   65.56    2.72
   4  -1 -11   72.58    2.95
   4  -1 -11   66.21    2.37
   4  -1 -11   64.46    3.50
   0   5 -10    8.81    1.51
   0   5 -10    8.04    1.75
  -7   2  -5  134.35    4.31
   7  -2   5  138.29    3.95
  -7   2  -5  126.23    5.00
   7  -2   5  134.69    5.46
   4  -6  -4    8.90    1.60
   4  -6  -4    8.60    2.48
   3   1 -12    4.14    1.00
   3   1 -12    5.35    1.74
   3   1 -12    5.15    0.61
   3   1 -12    5.74    1.21
   0   2 -13   56.65    2.81
   0   2 -13   56.92    3.17
  -2  -3 -13   74.11    3.60
   2   3  13   72.97    3.35
   2   3  13   74.70    2.78
  -2  -3 -13   69.81    2.94
  -1   2 -13    5.83    1.27
  -1   2 -13    4.79    1.58
   4   1 -11    0.98    0.82
   4   1 -11    1.29    0.67
   4   1 -11    1.56    0.60
   4   1 -11    0.61    0.87
   3  -7   0   26.77    2.17
  -3   7   0   24.10    1.01
  -3   7   0   26.65    1.52
   3  -7   0   25.35    2.13
  -3  -4  10  115.50    4.17
   3   4 -10  114.91    4.78
   3   4 -10  113.44    2.87
  -3  -4  10  111.01    3.29
  -5  -4 -10  137.79    4.36
   5   4  10  130.06    4.96
  -5  -4 -10  141.32    5.70
   5   4  10  136.92    4.48
   1  -6   8   12.31    1.01
   1  -6   8   11.64    0.71
  -1   6  -8   14.40    2.52
  -1   6  -8   14.18    1.87
  -2  -7   5    2.95    0.96
  -2  -7   5    3.83    1.21
   2   7  -5    4.17    1.49
   2   7  -5    3.37    1.00
  -2   3 -12   71.82    3.14
  -2   3 -12   70.24    3.65
   3  -7  -1   30.64    3.63
   3  -7  -1   32.82    2.35
   4   5  10   44.36    2.42
  -4  -5 -10   42.76    3.24
   4   5  10   42.16    3.93
  -4  -5 -10   42.27    3.48
   2  -7  -5    2.82    1.76
  -2   7   5    0.07    1.59
   2  -5 -10   84.99    3.70
   2  -5 -10   80.00    2.50
   2  -5 -10   83.99    2.19
   2  -5 -10   92.37    5.05
  -2   7  -4   57.19    2.56
   2  -7   4   51.66    2.48
   2  -7   4   55.12    2.29
  -2   7  -4   54.88    2.34
  -4   6  -4   28.24    2.08
   4  -6   4   31.22    2.55
   4  -6   4   25.33    2.55
  -4   6  -4   26.14    1.36
   6   1  10    0.44    1.84
  -6  -1 -10    3.17    1.08
  -6  -1 -10    3.64    1.37
   6   1  10    1.58    0.77
  -3  -3  11   26.09    1.52
  -3  -3  11   27.64    2.04
   3   3 -11   27.72    2.17
   3   3 -11   25.69    1.13
  -4  -4   9   46.96    3.63
  -4  -4   9   42.32    1.87
   4   4  -9   48.06    3.02
   4   4  -9   46.59    2.90
   6  -2  -7   22.11    2.14
   6  -2  -7   22.76    1.99
  -4  -3  10   25.18    1.87
  -4  -3  10   22.59    1.37
   4   3 -10   24.64    2.20
   4   3 -10   25.09    2.12
  -5   1 -11   53.34    2.66
  -5   1 -11   50.73    4.44
  -3  -7   4   21.08    1.73
  -3  -7   4   24.62    3.04
   3   7  -4   21.50    1.88
   3   7  -4   24.39    2.50
   6  -3   7   33.93    2.28
  -6   3  -7   31.91    2.88
  -6   3  -7   32.64    2.43
   6  -3   7   34.43    1.56
   4  -3 -10   14.01    1.49
   4  -3 -10   12.64    2.45
   3  -7   1    2.01    1.59
  -3   7  -1    1.19    0.83
  -3   7  -1    2.31    0.91
   3  -7   1    1.48    1.06
  -4  -3 -12   21.43    2.46
  -4  -3 -12   22.14    1.95
   4   3  12   19.58    1.33
   4   3  12   25.80    3.19
   7  -3   1   21.37    1.85
   7  -3   1   17.92    1.96
   2   0 -13   46.96    1.79
   2   0 -13   44.40    3.17
   2   0 -13   45.69    1.35
   2   0 -13   46.85    3.53
  -2   4 -11   89.07    3.98
  -2   4 -11   94.26    4.94
  -1  -8  -1   89.02    5.64
   1   8   1   88.51    3.95
   1   8   1   91.90    3.86
  -1  -8  -1   87.00    4.32
   4   7  -2   63.16    3.65
   4   7  -2   61.60    4.71
  -4  -7   2   56.77    2.99
  -4  -7   2   66.77    3.15
  -5  -5   6    2.29    1.09
   5   5  -6    2.09    1.06
  -5  -5   6    1.53    0.95
   5   5  -6    2.37    1.37
   6   0  -8    4.17    1.30
  -6   0   8    5.85    0.71
  -6   0   8    7.23    1.31
   6   0  -8    7.00    2.13
   5  -5   5    0.23    0.52
  -5   5  -5    0.15    0.40
  -5   5  -5    0.24    0.46
   5  -5   5   -0.31    0.51
   3   4  12    1.22    1.02
  -3  -4 -12    1.99    1.21
  -3  -4 -12    0.21    1.17
   3   4  12    1.22    1.13
  -1   5 -10   26.47    3.48
  -1   5 -10   25.69    2.06
   7  -3   0    6.82    1.37
   7  -3   0    6.29    2.28
   1  -4 -12  208.60    4.89
   1  -4 -12  212.73    5.62
   1  -4 -12  193.88    5.80
   1  -4 -12  208.78    7.22
   3  -7  -2   77.15    3.70
   3  -7  -2   83.46    5.14
  -4  -7  -5   26.09    2.46
  -4  -7  -5   22.38    2.25
   4   7   5   20.64    3.50
   4   7   5   25.41    3.48
  -1  -5  10    0.00    1.24
   1   5 -10    0.60    1.29
   5  -4  -7   33.47    2.51
   5  -4  -7   33.91    3.44
   1   8   2    8.38    2.48
  -1  -8  -2    7.58    1.87
   1   8   2    7.02    2.18
  -1  -8  -2    7.56    1.71
   1   6  10   54.88    2.46
  -1  -6 -10   59.14    4.50
  -1  -6 -10   58.54    2.81
   1   6  10   55.86    2.79
   5   3  11   14.68    1.90
   5   3  11    5.01    1.91
  -5  -3 -11   16.11    2.13
  -5  -3 -11   12.17    1.23
   2  -1 -13   15.65    1.96
   2  -1 -13   15.37    1.02
   2  -1 -13   17.12    1.00
   2  -1 -13   13.91    2.26
   3  -5  -9  136.81    6.38
   3  -5  -9  122.36    4.78
   4  -4  -9    7.38    1.48
   4  -4  -9    7.12    1.50
  -3  -6   7    5.84    0.98
   3   6  -7    8.00    1.67
  -3  -6   7    8.22    1.45
   3   6  -7    7.94    1.74
   1   8   0   63.91    3.25
  -1  -8   0   70.19    3.90
  -1  -8   0   62.91    3.38
   1   8   0   64.22    3.25
   7  -3   2   12.86    1.61
   7  -3   2   15.18    1.69
   7   4   5    0.71    1.72
   7   4   5    0.99    1.17
  -7  -4  -5    0.95    0.98
  -7  -4  -5    1.35    1.29
   6   1  -8   35.09    3.40
   6   1  -8   37.55    2.83
  -6  -1   8   35.75    1.65
  -6  -1   8   38.76    3.27
   3   5  11   64.03    3.96
   3   5  11   68.48    3.27
  -3  -5 -11   65.71    4.09
  -3  -5 -11   70.31    3.73
   6   0  10   31.78    1.48
   6   0  10   32.11    2.44
  -6   0 -10   34.39    4.03
  -6   0 -10   30.44    1.39
   6  -3  -6   94.85    3.73
   6  -3  -6   98.86    5.50
   0  -8  -1   12.80    3.02
   0  -8  -1   14.21    1.29
   0   8   1   14.26    1.78
   0   8   1   13.78    1.56
   6   2  10    0.60    0.88
  -6  -2 -10    1.21    0.94
  -6  -2 -10    0.02    0.81
   6   2  10   -0.94    0.83
  -3   1 -13   57.16    3.91
  -3   1 -13   54.08    3.21
   7   4  -2   -0.32    0.96
  -7  -4   2    0.88    1.27
  -7  -4   2    0.40    1.38
   7   4  -2    0.85    0.98
   3  -6  -7   40.42    2.82
   3  -6  -7   43.02    2.74
   0   8   0    5.36    1.19
   0  -8   0    4.20    0.98
   0  -8   0    0.32    1.44
   0   8   0    6.56    1.30
   7  -3  -1   33.26    3.33
   7  -3  -1   28.75    2.37
  -7   1   5   48.64    2.82
   7  -1  -5   47.32    4.15
   7   2  -5   50.23    3.59
   7   2  -5   52.05    2.94
  -7  -2   5   48.92    2.81
  -7  -2   5   47.96    2.16
   5   0 -10   34.49    1.81
   5   0 -10   32.53    1.98
   5   0 -10   32.49    1.67
   5   0 -10   29.53    2.25
  -7   1  -7   11.38    1.24
   7  -1   7   10.75    1.26
  -7   1  -7   -0.33    2.37
   7  -1   7    9.49    2.18
   0  -8  -2   -0.16    0.94
   0   8   2    1.02    1.33
   0  -8  -2    0.47    0.56
   0   8   2    0.08    0.67
   1  -5 -11   17.44    2.92
   1  -5 -11   20.39    1.98
   1  -5 -11   16.99    1.00
  -7  -3   4    1.10    0.84
   7   3  -4    2.03    1.14
   7   3  -4    0.43    1.64
  -7  -3   4    1.25    1.06
   6  -4  -4   40.58    2.79
   6  -4  -4   40.72    2.49
   2   6  10   29.77    2.10
   2   6  10   28.20    2.17
  -2  -6 -10   33.23    2.40
  -2  -6 -10   33.45    3.66
   3  -7   2   86.61    3.61
  -3   7  -2   89.89    3.37
   3  -7   2   88.12    3.58
  -3   7  -2   85.74    3.48
  -8  -1  -1    2.02    0.96
   8   1   1    2.16    1.40
  -8  -1  -1    2.48    1.17
   8   1   1    3.55    1.98
   3  -2 -12   24.17    1.56
   3  -2 -12   25.73    1.99
   3  -2 -12   22.78    1.70
   3  -2 -12   23.66    2.28
  -5  -5  -9    8.21    1.91
   5   5   9    8.25    1.67
  -5  -5  -9    6.05    2.21
   5   5   9    7.93    1.52
   6  -4   5   11.01    2.10
  -6   4  -5   15.40    1.50
  -6   4  -5   15.39    1.21
   1   2 -13   37.24    2.37
   1   2 -13   39.13    2.68
  -1  -8  -3   84.27    3.96
   1   8   3   71.03    4.88
   1   8   3   76.12    3.23
  -1  -8  -3   75.74    3.85
   8   1   2   17.22    2.16
   8   1   2   17.41    1.90
  -8  -1  -2   12.00    2.36
  -8  -1  -2    0.64    2.69
  -3  -7  -7   16.28    3.04
  -3  -7  -7   14.95    3.10
   3   7   7   14.10    1.90
   0  -7   6   12.20    2.29
   0   7  -6   12.80    2.77
   0   7  -6   11.09    1.06
   0  -7   6   11.17    1.12
  -7  -3  -7   78.68    3.35
  -7  -3  -7   79.70    4.14
   7   3   7   76.13    5.23
   7   3   7   76.78    3.56
  -2   2 -13   12.75    1.64
  -2   2 -13   13.64    2.88
   7   1   8  144.19    5.12
  -7  -1  -8  139.34    5.46
  -7  -1  -8  145.90    4.53
   7   1   8  142.44    5.72
  -1  -1 -14  167.87    6.44
  -1  -1 -14  165.92    5.83
   2   8   1   80.73    5.36
   2   8   1   73.57    5.21
  -2  -8  -1   72.16    5.31
  -2  -8  -1   82.69    3.40
   7  -2  -4   61.88    3.25
   7  -2  -4   67.58    4.19
  -2  -6   8   -0.02    1.19
   2   6  -8    3.86    0.70
  -2  -6   8    2.67    0.65
   2   6  -8    3.91    2.15
   5  -5  -5    0.64    0.94
   5  -5  -5    0.19    1.33
  -1  -8   1   15.79    3.03
  -1  -8   1   26.14    2.56
   1   8  -1   16.99    1.91
   1   8  -1   19.60    2.05
  -2  -4  11   47.17    2.72
   2   4 -11   48.66    4.01
   0   6  10   17.66    1.27
   0   6  10   14.32    2.70
   0  -6 -10   17.70    2.25
   0  -6 -10   15.43    3.06
   3   5  -9    3.13    1.44
  -3  -5   9    2.87    1.07
   3   5  -9    3.33    1.15
  -3  -5   9    4.99    1.23
   1   7  -6    0.69    0.63
  -1  -7   6    0.90    0.61
  -1  -7   6   -0.05    0.86
   1   7  -6    0.32    1.64
   2   8   2  155.27    7.41
  -2  -8  -2  156.63    5.07
  -2  -8  -2  149.04    5.75
   2   8   2  154.16    5.42
  -6  -3   7   82.71    3.15
  -6  -3   7   82.79    4.50
   6   3  -7   84.89    5.18
   6   3  -7   85.12    3.60
  -1   7   7   11.68    0.85
  -1   7   7   13.57    1.74
   1  -7  -7   13.95    1.98
   1  -7  -7   10.98    1.27
   3  -7  -3   50.27    3.11
   3  -7  -3   58.61    4.56
   2   1 -13  168.87    6.35
   2   1 -13  165.33    6.79
   6  -1  -8    6.80    1.33
   6  -1  -8    6.48    2.23
   7  -3   3   23.46    1.97
  -7   3  -3   24.56    1.37
  -7   3  -3   23.76    1.67
   7  -3   3   26.03    1.90
   1   7   8    1.83    1.10
  -1  -7  -8    1.02    0.92
  -1  -7  -8    2.82    1.23
   1   7   8    0.47    1.29
  -1   0 -14   42.55    2.89
  -1   0 -14   45.93    2.48
   6   6   2    1.09    1.26
  -6  -6  -2    2.55    1.10
   6   6   2    0.00    1.99
  -6  -6  -2    1.13    1.98
  -8  -1   0   -0.05    0.93
  -8  -1   0    0.29    0.79
   8   1   0   -0.28    0.89
   8   1   0    0.60    0.84
  -3   5  -9    0.15    1.63
  -3   5  -9    4.46    1.17
   8   0   1    1.29    0.71
   8   0   1    2.00    1.16
  -8   0  -1   -0.71    1.74
  -8   0  -1    2.02    0.77
  -5  -1  10   80.55    2.75
   5   1 -10   77.37    4.11
   5   1 -10   82.31    4.10
   6   6   1   16.72    2.21
   6   6   1   14.83    2.21
  -6  -6  -1   15.18    2.88
  -5  -6  -7    4.59    1.40
   5   6   7    3.95    2.26
   5   6   7    3.78    1.48
  -5  -6  -7    5.70    1.67
   5   6  -4   62.34    5.33
   5   6  -4   57.16    3.15
  -5  -6   4   54.91    2.81
  -5  -6   4   60.58    3.08
  -6  -5  -7   39.42    3.16
   6   5   7   37.84    2.71
   6   5   7   38.24    4.12
  -6  -5  -7   38.21    3.69
  -4  -6   6   48.80    2.33
  -4  -6   6   55.63    2.87
   4   6  -6   55.57    3.48
   4   6  -6   50.61    3.76
  -2  -8   0   10.95    1.55
   2   8   0   10.60    2.87
  -2  -8   0    9.53    1.75
   2   8   0    8.60    2.64
   0   8  -1    1.35    1.96
   0  -8   1    6.04    1.02
   0   8  -1    4.67    1.27
   0  -8   1    0.27    2.13
  -8  -1  -3   11.01    2.49
   8   1   3   11.46    2.85
   8   1   3   11.83    2.24
  -8  -1  -3   15.29    1.75
   8   0   2    6.29    1.02
   8   0   2    6.06    2.40
  -8   0  -2    7.25    1.49
  -8   0  -2    6.25    1.14
   5  -4   8    9.83    1.17
  -5   4  -8    8.85    1.43
   5  -4   8   11.79    1.22
  -5   4  -8    9.69    1.90
   0  -1 -14  122.88    4.62
   0  -1 -14  123.15    4.09
   4  -2 -11   29.57    1.83
   4  -2 -11   38.70    2.74
   4  -2 -11   37.65    1.37
   4  -2 -11   35.80    2.97
   0  -8  -3   14.21    1.87
   0  -8  -3   13.06    1.67
   0   8   3    0.00    1.90
   1  -3 -13   31.04    2.15
   1  -3 -13   28.88    2.37
   1  -3 -13   31.37    1.90
   1  -3 -13   31.30    2.51
   2   3 -12    7.27    2.60
   2   3 -12    7.95    1.48
   4  -6  -5   17.14    3.10
   4  -6  -5   16.98    2.03
   0   0 -14   51.54    4.20
   0   0 -14   45.76    2.51
   4   5  -8    9.68    1.89
  -4  -5   8    9.40    1.57
  -4  -5   8    8.52    1.10
   4   5  -8   10.11    1.87
   6   5  -4   11.68    3.36
  -6  -5   4   14.25    1.82
  -6  -5   4   15.06    2.66
   6   5  -4   16.86    2.00
   5  -1 -10    4.25    1.06
   5  -1 -10    7.07    1.25
   5  -1 -10    4.85    1.12
   5  -1 -10    4.69    1.64
  -7   2  -6   51.92    3.48
   7  -2   6   55.45    3.44
  -6  -6  -3    0.59    1.44
   6   6   3    0.60    1.64
  -6  -6  -3    0.24    1.06
   6   6   3    0.68    1.05
   8   0   0   14.33    1.75
  -8   0   0   15.52    1.93
   8   0   0   16.61    2.02
  -8   0   0   15.97    1.83
   7   2   8   68.57    4.78
  -7  -2  -8   68.87    2.88
  -7  -2  -8   64.68    5.50
   7   2   8   66.23    3.11
   4   2 -11    9.42    1.02
  -4  -2  11    8.30    1.29
   4   2 -11    4.65    1.47
   5   3  -9   65.90    3.75
   5   3  -9   59.61    4.68
  -5  -3   9   63.54    2.58
  -5  -3   9   68.57    3.91
  -7   0  -8   70.46    3.60
   7   0   8   68.47    2.79
   7   0   8   73.15    3.29
  -7   0  -8   73.84    3.67
  -2  -8  -3   76.24    4.39
  -2  -8  -3   70.23    5.25
   2   8   3   67.78    3.67
   2   8   3   68.76    3.36
  -3  -3 -13    0.70    1.19
  -3  -3 -13    1.33    0.88
   3   3  13    0.77    0.54
   3   3  13    1.41    1.08
   8   2   2   43.80    2.88
   8   2   2   42.62    2.42
  -8  -2  -2   44.22    2.77
  -8  -2  -2   40.07    2.59
   8   2   1   49.14    2.55
   8   2   1   48.33    3.09
  -8  -2  -1   52.56    2.97
  -8  -2  -1   48.34    3.73
   2   7   8   49.17    2.55
   2   7   8   45.87    3.00
  -2  -7  -8   48.38    4.07
  -2  -7  -8   49.92    4.55
   7  -3  -2   33.18    3.34
   7  -3  -2   30.14    2.51
   3   2 -12   21.69    1.96
   3   2 -12   22.29    1.04
   3   2 -12   23.98    2.07
   3   2 -12   22.84    1.30
  -5  -4   8    4.61    1.76
   5   4  -8    6.01    1.29
  -5  -4   8    7.39    1.37
   5   4  -8    7.21    1.71
  -6  -6   0   41.42    2.75
   6   6   0   43.52    3.15
   6   6   0   43.73    3.02
  -6  -6   0   39.42    4.30
  -4   6  -5    0.79    0.63
   4  -6   5    1.07    1.10
   4  -6   5    1.16    0.69
  -4   6  -5    0.31    1.06
  -6  -4   6   19.55    1.84
  -6  -4   6   19.23    2.83
   6   4  -6   22.14    2.30
   6   4  -6   22.56    2.06
   4   7  -3   73.30    3.62
  -4  -7   3   76.89    3.50
   4   7  -3   64.27    5.62
  -4  -7   3   66.77    3.17
   6  -2   9   20.33    1.58
  -6   2  -9   20.71    1.62
  -6   2  -9   19.28    3.04
   2  -2 -13    1.33    0.71
   2  -2 -13    0.63    0.60
   2  -2 -13    0.67    0.92
   2  -2 -13    0.59    0.63
  -2  -1 -14   36.23    2.80
  -2  -1 -14   40.49    2.35
   8   0   3    3.92    1.50
  -8   0  -3    3.85    1.67
  -8   0  -3    4.21    1.30
   8   0   3    3.96    1.37
  -2   7   6   13.24    1.71
   2  -7  -6   10.52    1.87
  -2   6  -8   30.64    3.06
  -2   6  -8   29.74    3.44
  -1  -8  -4   49.69    4.79
   1   8   4   50.85    3.01
   1   8   4   52.72    3.71
   2  -7   5   14.22    1.41
  -2   7  -5   15.09    1.67
   2  -7   5   14.81    1.33
  -2   7  -5   17.06    1.64
   0   7   8   49.71    2.91
   0   7   8   49.70    2.72
   0  -7  -8   52.36    3.24
   0  -7  -8   54.44    3.07
  -4   3 -11    1.45    0.98
  -4   3 -11    1.59    1.16
   4   7   6   41.63    2.79
   4   7   6   40.72    2.83
  -4  -7  -6   38.82    4.07
  -4  -7  -6   39.68    3.06
   6   2  -8   42.16    2.44
  -6  -2   8   40.08    2.02
  -6  -2   8   37.98    2.32
   6   2  -8   39.38    2.37
   8   1  -1    1.56    0.80
  -8  -1   1    1.29    0.79
   8   1  -1    2.46    1.20
  -8  -1   1    1.29    1.77
   3  -7   3    7.94    1.33
  -3   7  -3    8.75    1.54
   3  -7   3    5.36    2.06
  -3   7  -3    7.21    1.06
   1  -7   6   38.27    2.64
   1  -7   6   43.22    3.37
  -1   7  -6   43.52    1.89
  -1   7  -6   47.65    2.75
   2   8  -1   35.43    4.24
  -2  -8   1   37.99    3.73
  -2  -8   1   40.91    2.44
   2   8  -1   36.49    2.53
  -1  -2 -14  100.40    4.68
  -1  -2 -14   94.54    5.65
   5   1  12    0.13    3.12
  -5  -1 -12   16.62    1.23
   5   1  12   16.47    1.27
  -5  -1 -12   20.83    2.31
   7   4   6  283.85   10.60
  -7  -4  -6  282.86    9.95
  -7  -4  -6  298.95    9.65
   7   4   6  297.76   10.94
   3  -6   7   22.02    1.18
  -3   6  -7   24.32    1.75
   3  -6   7   22.22    1.22
  -3   6  -7   23.53    1.86
  -2   5 -10    4.26    1.44
  -2   5 -10    4.95    1.98
  -8  -2  -3   54.77    3.03
   8   2   3   53.37    3.90
  -8  -2  -3   53.52    4.36
   8   2   3   56.22    3.24
  -8  -2   0   24.48    2.00
  -8  -2   0   28.69    3.42
   8   2   0   26.10    1.95
   8   2   0   26.63    2.40
  -4  -1 -13    8.75    1.80
   4   1  13    8.25    1.76
   1   8  -2    1.94    1.10
  -1  -8   2    2.14    1.12
   1   8  -2    2.58    1.25
  -1  -8   2    1.78    1.00
  -2   0 -14    1.39    1.23
  -2   0 -14    1.46    1.56
  -4   5  -8    2.15    0.83
   4  -5   8    0.73    0.67
   4  -5   8    1.00    0.70
  -4   5  -8    1.44    0.93
  -8  -1  -4   61.64    3.10
  -8  -1  -4   60.45    3.13
   8   1   4   65.95    4.00
   8   1   4   67.45    3.37
  -2  -5  10   60.32    2.98
   2   5 -10   57.80    3.55
   6   4   9   20.55    2.05
  -6  -4  -9   20.77    1.91
  -6  -4  -9   23.17    4.08
   6   4   9   24.08    2.25
  -1   8   1    2.90    1.37
  -1   8   1   -0.03    1.20
   1  -8  -1    3.35    1.10
   1  -8  -1    4.40    1.32
   7   0  -6   39.68    2.75
   7   0  -6   37.82    2.11
  -7   0   6   39.64    1.40
  -7   0   6   38.95    2.70
   4   6   9    7.74    2.56
  -4  -6  -9    6.91    1.56
   4   6   9    9.21    1.58
  -4  -6  -9    5.60    2.96
   7  -3   4    7.01    1.75
  -7   3  -4    4.79    1.01
  -7   3  -4    4.61    0.83
   7  -3   4    0.00    1.81
   8   0  -1    2.50    1.84
  -8   0   1    2.28    1.17
  -8   0   1    1.44    0.95
   8   0  -1    1.08    0.95
  -7  -1   6    8.42    0.96
   7   1  -6    8.20    1.13
  -7  -1   6    7.58    2.44
   7   1  -6    8.52    1.68
   6   6   4    0.54    1.01
  -6  -6  -4    0.69    1.06
  -6  -6  -4    0.13    0.92
   6   6   4   -0.44    1.55
   0   8  -2   55.71    4.25
   0  -8   2   56.74    2.54
   0  -8   2   47.72    2.88
   0   8  -2   55.23    3.90
  -4   2 -12   67.46    3.63
  -4   2 -12   66.91    3.05
  -1   8   0   19.47    1.54
   1  -8   0    0.22    3.11
  -1   8   0   19.29    1.89
   1  -8   0   17.74    1.89
   5  -5   6   10.99    1.18
  -5   5  -6   11.47    1.97
  -5   5  -6   14.22    1.70
   5  -5   6   14.67    1.76
  -6   1 -10   28.82    1.68
  -6   1 -10   26.22    3.68
   6  -1  10   25.55    1.79
   6  -1  10   26.57    2.42
   7   4  -3   30.61    2.62
   7   4  -3   28.45    2.58
  -7  -4   3   31.65    2.20
  -7  -4   3   29.46    2.37
   3   7  -5   32.48    2.84
  -3  -7   5   28.13    1.87
  -3  -7   5   30.85    3.45
   3   7  -5   27.52    2.01
  -6  -3 -10    0.60    1.10
   6   3  10    0.14    0.75
   6   3  10    0.75    0.95
  -6  -3 -10    1.27    1.84
   3  -7  -4    8.25    2.64
   3  -7  -4    7.60    1.65
  -5  -7  -2   84.00    5.29
  -5  -7  -2   80.42    5.81
   5   7   2   86.11    4.31
   5   7   2   88.74    4.29
   0   8   4   -0.55    0.70
   0   8   4   -0.36    0.94
   4  -5  -8   46.11    2.82
   4  -5  -8   40.68    2.81
   5   7   1    0.98    1.90
  -5  -7  -1    1.92    1.06
  -5  -7  -1    0.14    1.84
   5   7   1   -0.02    1.23
  -2  -7   6    7.42    1.59
   2   7  -6   10.24    2.94
   2   7  -6   10.75    1.84
  -2  -7   6    8.09    1.14
  -3   3 -12   30.45    3.87
  -3   3 -12   32.91    2.28
   2   8   4   28.85    2.58
  -2  -8  -4   31.14    4.04
   2   8   4   31.61    2.32
  -1   8   2    0.11    1.14
  -1   8   2   -0.20    1.17
   1  -8  -2   10.86    1.96
  -1  -5 -12   42.34    2.52
   1   5  12   42.21    3.10
  -1  -5 -12   43.15    3.83
   1   5  12   40.79    3.25
  -1  -4 -13    0.69    1.19
   1   4  13    1.70    1.05
   1   4  13    1.92    0.78
  -1  -4 -13    2.98    0.88
   0  -2 -14   47.27    2.24
   0  -2 -14   46.21    2.67
   0  -2 -14   42.53    1.50
   0  -2 -14   45.49    1.50
   3   6  10   24.54    2.17
  -3  -6 -10   24.30    2.23
   3   6  10   25.09    2.18
  -3  -6 -10   24.33    2.49
  -1   1 -14   43.87    2.97
  -1   1 -14   45.56    2.64
  -4   0 -13   23.87    2.06
  -4   0 -13   22.98    3.61
   2  -6  -9   55.25    3.23
   2  -6  -9   58.72    3.30
  -5   0 -12   51.64    3.34
   5   0  12   49.26    3.15
   5  -3  -9   35.70    3.76
   5  -3  -9   40.54    2.37
  -6  -6   1   44.88    4.21
   6   6  -1   46.86    3.28
   6   6  -1   45.06    4.68
  -6  -6   1   48.55    4.18
   7   5   2   10.33    1.96
  -7  -5  -2   11.18    1.93
  -7  -5  -2    4.41    2.60
   7   5   2   10.82    1.88
   0   6  -9   10.67    1.50
   0  -6   9   -0.02    1.41
   5   2  12   -0.06    1.23
  -5  -2 -12    2.42    2.29
  -5  -2 -12    3.17    0.65
   5   2  12    1.94    1.02
   0   1 -14  152.87    6.40
   0   1 -14  151.69    5.60
   8   0   4   39.34    3.92
  -8   0  -4   43.66    2.61
   8   0   4   43.09    3.12
  -8   0  -4   38.25    3.31
   7   5   1    0.14    1.10
  -7  -5  -1    1.64    1.10
   7   5   1    1.85    1.78
  -7  -5  -1   -0.10    0.99
  -2  -2 -14    2.44    1.09
  -2  -2 -14    2.60    2.06
   5   7   3   11.98    1.99
  -5  -7  -3   11.92    1.75
  -5  -7  -3   12.31    1.93
   5   7   3   -0.21    1.96
   4   2  13   10.06    0.77
  -4  -2 -13   12.79    2.05
   4   2  13   13.81    2.84
  -4  -2 -13   10.77    1.12
   6  -3   8   17.66    1.12
  -6   3  -8   18.00    1.78
  -6   3  -8   20.19    2.25
   6  -3   8   18.41    1.21
   6  -4  -5   75.64    3.77
   6  -4  -5   76.90    3.35
   1  -8   1   19.93    2.10
  -1   8  -1   22.06    2.87
  -1   8  -1   24.15    2.65
   1  -8   1   21.03    1.48
   5  -6   0   15.43    1.87
   5  -6   0   14.25    2.80
  -8  -2  -4   73.70    4.73
  -8  -2  -4   67.50    3.58
   8   2   4   76.25    4.65
   8   2   4   72.27    3.60
  -8   1  -1   14.99    1.11
  -8   1  -1   15.31    2.97
   8  -1   1   15.85    1.55
   8  -1   1   14.60    3.04
  -8  -2   1   11.71    1.62
  -8  -2   1    5.06    1.40
   8   2  -1   10.21    2.72
   8   2  -1    8.03    1.38
   6  -4   6    2.15    0.79
   6  -4   6    1.71    1.27
  -6   4  -6    2.93    1.09
  -6   4  -6    1.70    0.83
   5   7   0   -1.22    1.65
   5   7   0   -0.09    1.13
  -5  -7   0    0.68    1.49
  -5  -7   0    3.00    1.56
  -5  -2  10  104.13    4.62
   5   2 -10  100.70    4.06
   5   2 -10  107.06    3.64
  -5  -2  10  105.63    3.52
   0   4 -12    2.94    1.44
   0   4 -12    3.08    1.21
  -5   2 -11   23.10    1.94
  -5   2 -11   20.12    3.46
   1   0 -14   33.83    3.58
   1   0 -14   33.33    2.12
  -4   4 -10   24.30    2.25
  -4   4 -10   26.38    1.96
  -7  -5  -3   14.75    1.89
   7   5   3   15.46    3.35
   7   5   3   16.09    2.08
  -7  -5  -3   12.10    2.21
   7  -3  -3   31.80    2.63
   7  -3  -3   39.55    2.48
   6  -5   0    4.04    1.95
   6  -5   0    3.52    1.37
   8  -1   2  134.97    5.03
   8  -1   2  130.32    3.54
  -8   1  -2  129.65    3.72
  -8   1  -2  140.33    4.97
  -2  -5 -12   67.96    4.17
  -2  -5 -12   69.48    5.00
   2   5  12   61.03    3.05
   2   5  12   63.03    3.78
   5  -6   1   10.75    1.72
   5  -6   1   12.64    1.70
   1  -1 -14   48.70    3.76
   1  -1 -14   45.31    2.28
  -3   4 -11   70.08    3.17
  -3   4 -11   67.04    4.98
   6  -5   1   27.66    3.07
   6  -5   1   28.10    3.36
   1  -6 -10    0.66    0.52
  -1   6  10    0.38    1.28
   1  -6 -10   -0.36    0.94
  -1   6  10    0.22    0.69
  -5   3 -10    0.37    1.24
  -5   3 -10    0.95    1.48
   3  -4 -11   83.59    3.56
   3  -4 -11   91.55    4.90
   3   8   1   30.37    2.54
  -3  -8  -1   28.03    2.54
   3   8   1   31.06    2.78
  -3  -8  -1   33.02    3.50
   2   4  13    7.50    1.56
   2   4  13    0.03    1.56
  -2  -4 -13   10.87    1.77
  -2  -4 -13   13.64    1.76
   5  -6  -1   32.58    2.48
   5  -6  -1   27.11    3.63
   3   8   2   63.37    3.59
   3   8   2   64.02    3.51
  -3  -8  -2   59.35    3.48
  -3  -8  -2   61.61    4.60
  -8   1   0   58.33    4.57
   8  -1   0   57.54    3.19
  -8   1   0   48.22    1.71
   8  -1   0   51.76    1.71
   2   8  -2    8.59    3.06
   2   8  -2    9.73    1.64
  -2  -8   2    8.77    1.61
  -2  -8   2   12.52    1.60
  -8  -1   2   25.53    2.25
   8   1  -2   23.85    2.37
   8   1  -2   25.54    1.60
  -8  -1   2   22.98    1.51
   1   6  -9   44.35    3.14
  -1  -6   9   43.57    2.66
   7  -2  -5   12.91    1.93
   7  -2  -5   15.12    1.83
   1  -8  -3    1.16    0.52
  -1   8   3    0.03    0.94
   1  -8  -3    2.33    1.86
  -1   8   3   -0.15    1.59
  -7  -3   5   58.35    3.06
   7   3  -5   61.95    3.18
  -7  -3   5   55.67    3.66
   7   3  -5   57.68    3.25
  -1  -8  -5   17.67    2.33
  -1  -8  -5   17.58    3.50
   1   8   5   16.99    1.62
   1   8   5   16.74    2.02
   7   5   0   36.49    2.90
   7   5   0   37.74    2.88
  -7  -5   0   31.45    3.73
  -7  -5   0   36.95    2.76
   0  -4 -13   28.14    1.78
   0  -4 -13   35.55    2.44
   0  -4 -13   28.25    1.89
   0  -4 -13   29.20    3.15
   0   5  12   25.09    2.75
   0   5  12   24.10    1.70
   0  -5 -12   27.25    2.81
   0  -5 -12   24.19    2.06
  -1   4 -12   56.86    3.34
  -1   4 -12   56.19    3.02
  -4  -4 -12   93.51    3.28
  -4  -4 -12   98.35    6.52
   4   4  12   86.14    4.21
   4   4  12   92.24    5.74
   6  -2  -8   34.91    3.44
   6  -2  -8   35.10    2.54
   0   3 -13   54.46    4.02
   0   3 -13   48.92    3.17
   5  -5  -6    0.31    1.01
   5  -5  -6    0.88    1.00
   6  -5  -1   48.99    3.99
   6  -5  -1   43.11    2.94
   2   2 -13   44.85    4.14
   2   2 -13   41.74    3.67
   2  -4 -12   72.15    3.14
   2  -4 -12   80.19    2.21
   2  -4 -12   79.93    3.22
   2  -4 -12   81.29    4.39
   5   5  -7   29.11    2.11
  -5  -5   7   26.76    2.16
  -5  -5   7   24.14    1.87
   5   5  -7   28.57    2.67
  -7  -3  -8   97.12    3.75
  -7  -3  -8   99.50    6.77
   7   3   8   93.86    5.81
   7   3   8  101.02    5.51
   7  -1  -6   44.56    2.71
   7  -1  -6   72.46    4.61
   8   0  -2   25.05    1.80
  -8   0   2   28.38    3.42
  -8   0   2   24.37    1.78
   8   0  -2   24.79    2.39
   3   7   8   52.35    2.94
  -3  -7  -8   55.38    3.29
   3   7   8   52.46    4.57
  -3  -7  -8   51.19    4.72
   6  -3  -7   57.80    4.22
   6  -3  -7   58.87    4.60
  -7   1  -8  136.53    5.07
   7  -1   8  140.07    4.89
   7  -1   8  133.83    5.21
  -7   1  -8  140.61    5.21
  -6  -6  -5   97.16    4.25
   6   6   5   99.53    6.15
  -6  -6  -5  104.05    4.84
   6   6   5   97.78    4.60
  -1   6  -9   17.18    1.91
  -1   6  -9   15.09    3.21
  -3  -8   0   46.86    3.90
  -3  -8   0   35.07    2.78
   3   8   0   39.79    4.10
   3   8   0   42.38    3.17
  -8  -1  -5   30.29    2.36
  -8  -1  -5   29.74    2.24
   8   1   5   27.52    2.30
   8   1   5   27.22    2.13
   5  -2 -10   17.32    2.76
   5  -2 -10   17.64    1.65
   5  -4  -8   17.39    1.86
   5  -4  -8   15.45    2.00
  -3   2 -13   48.13    2.69
  -3   2 -13   41.61    2.98
  -1   3 -13   47.85    3.87
  -1   3 -13   40.03    4.30
   5   4  11   16.00    2.52
  -5  -4 -11   20.25    1.68
  -5  -4 -11   20.39    2.61
   5   4  11   21.46    2.27
   6  -5   2   37.73    2.29
   6  -5   2   33.45    2.39
  -3  -8  -3   28.17    3.75
   3   8   3   28.68    2.55
  -3  -8  -3   29.07    3.48
   3   8   3   26.49    2.55
   5   7   4    0.94    1.14
  -5  -7  -4    1.86    1.04
  -5  -7  -4    0.09    1.21
   5   7   4   -0.07    1.16
   3  -7   4   23.21    1.74
   3  -7   4   24.37    1.87
  -3   7  -4   24.22    2.40
  -3   7  -4   23.39    1.62
  -7  -2   6   -0.08    0.50
   7   2  -6    0.50    0.97
   7   2  -6   -0.40    0.73
  -7  -2   6    0.39    0.67
   8  -1   3    9.71    1.71
  -8   1  -3   11.34    1.29
  -8   1  -3   14.54    1.74
   8  -1   3   13.37    2.73
  -4  -5 -11   74.89    4.18
  -4  -5 -11   71.08    4.38
   4   5  11   66.13    5.01
   4   5  11   70.23    3.14
   1   8  -3    2.67    1.36
   1   8  -3    2.45    1.67
  -1  -8   3    2.45    1.08
  -1  -8   3    2.22    1.13
   5  -6   2   54.16    2.83
   5  -6   2   56.33    4.01
  -8  -3  -2   92.41    5.53
  -8  -3  -2   98.37    4.23
   8   3   2  100.07    6.13
   8   3   2  100.61    5.65
   4  -6  -6   69.89    3.70
   4  -6  -6   80.51    3.79
  -2   1 -14   47.54    3.24
  -2   1 -14   51.20    2.77
   3  -6  -8  207.31    8.85
   3  -6  -8  199.26    8.82
   3  -3 -12   13.48    1.26
   3  -3 -12   12.41    0.98
   3  -3 -12   11.98    1.48
   3  -3 -12   16.15    1.47
   8   3   1   94.63    5.28
  -8  -3  -1   87.98    3.95
  -8  -3  -1   81.89    3.86
   8   3   1   89.33    4.16
  -5  -6  -8    0.87    2.17
  -5  -6  -8    1.05    1.11
   5   6   8    2.17    1.84
   5   6   8    1.07    1.79
   6   5   8   28.80    2.47
   6   5   8   28.67    2.56
  -6  -5  -8   30.03    3.33
  -6  -5  -8   26.45    4.32
   0   8  -3    0.41    1.28
   0   8  -3    1.21    1.00
   0  -8   3   -0.33    0.73
   0  -8   3   -0.29    1.02
  -7  -5  -4   16.10    2.37
  -7  -5  -4   17.36    1.99
   7   5   4   18.08    2.20
   7   5   4   16.53    2.33
  -5  -6   5    5.45    1.25
  -5  -6   5    5.38    1.46
   5   6  -5    6.29    1.81
   5   6  -5    4.46    1.46
   5  -6  -2    6.00    1.53
   5  -6  -2    4.87    1.51
   6   1  11    9.04    0.99
  -6  -1 -11    9.30    0.95
  -6  -1 -11    9.33    3.02
   6   1  11    0.29    2.64
   7  -3   5   12.04    1.37
  -7   3  -5   14.74    1.47
  -7   3  -5   11.41    1.80
   7  -3   5    0.00    2.20
   1  -8   2    5.18    0.95
  -1   8  -2    2.06    1.85
  -1   8  -2    4.72    1.21
   1  -8   2    0.06    2.04
   4   7  -4   59.57    4.52
  -4  -7   4   61.65    3.25
  -4  -7   4   53.34    3.94
   4   7  -4   57.45    3.76
  -5  -7   1   16.96    2.05
   5   7  -1   18.90    2.52
  -5  -7   1   20.53    3.16
   5   7  -1   17.14    2.29
   7  -2   7    6.86    1.02
  -7   2  -7    5.68    1.09
  -7   2  -7    0.25    2.02
   7  -2   7    6.89    1.69
   8  -1  -1   50.33    3.17
  -8   1   1   53.95    3.17
   2   8   5   73.08    5.10
   2   8   5   69.56    4.50
  -2  -8  -5   64.63    4.60
  -2  -8  -5   67.23    3.81
   1  -7  -8    4.09    2.60
  -1   7   8    5.79    2.26
   0   7  -7    8.59    1.61
   0   7  -7    3.54    1.28
   0  -7   7    7.18    1.29
   0  -7   7   -0.04    2.10
   1   4 -12   23.40    2.47
   1   4 -12   24.87    2.21
   6   6  -2   58.19    3.57
   6   6  -2   59.45    3.88
  -6  -6   2   57.06    3.13
  -6  -6   2   63.58    4.67
   0   8   5   45.86    2.94
   0  -8  -5   47.91    3.25
   0   8   5   44.66    2.10
   0  -8  -5   51.46    2.76
  -7  -1  -9   58.88    5.17
  -7  -1  -9   60.47    3.48
   7   1   9   55.77    2.63
   7   1   9   56.07    3.16
  -3  -6   8   28.74    2.23
  -3  -6   8   35.44    2.44
   3   6  -8   32.12    1.75
   3   6  -8   34.16    4.13
  -3  -1 -14    0.35    1.22
  -3  -1 -14    0.13    0.95
   6   5  -5    4.94    1.48
  -6  -5   5    5.11    1.33
   6   5  -5    3.26    1.64
  -6  -5   5    5.29    2.10
  -4  -7  -7    5.57    2.77
  -4  -7  -7    5.42    2.47
   4   7   7    5.34    1.55
   4   7   7    6.63    2.53
   4   0 -12    8.98    1.96
   4   0 -12   12.03    1.07
   4   0 -12   14.39    1.89
   4   0 -12   10.58    1.82
   2  -5 -11   43.69    3.90
   2  -5 -11   46.53    2.78
   8   3   3  107.74    5.83
   8   3   3  108.25    4.75
  -8  -3  -3  107.80    4.66
  -8  -3  -3  106.80    4.45
   4  -6   6   10.64    1.09
  -4   6  -6   10.14    2.02
  -4   6  -6    9.83    1.79
   4  -6   6    7.56    1.65
   6   0  -9    0.91    0.87
   6   0  -9    0.53    0.71
   6   0  -9    0.77    0.53
  -6   0   9    0.03    0.46
   6   0  -9    0.13    0.85
   7   4   7   53.79    4.83
  -7  -4  -7   55.00    4.23
  -7  -4  -7   56.70    5.53
   7   4   7   58.17    3.31
   8   0   5   17.09    1.66
  -8   0  -5   16.76    1.80
  -8   0  -5   14.78    1.82
   8   0   5   15.02    2.87
  -8  -2  -5    9.59    1.81
   8   2   5    7.20    2.48
  -8  -2  -5    8.25    2.42
   8   2   5    8.02    2.65
   3  -7  -5   32.37    3.91
   3  -7  -5   26.04    3.79
   3   0 -13   20.52    1.79
   3   0 -13   18.79    1.59
   3   0 -13   20.70    1.71
   3   0 -13   21.29    1.22
  -8  -2   2    8.51    2.39
  -8  -2   2    5.17    1.12
   8   2  -2    8.39    2.64
   8   2  -2    4.67    1.28
   6  -5  -2   34.96    3.99
   6  -5  -2   38.75    3.82
  -1  -7   7  170.17    5.76
   1   7  -7  159.42    4.26
  -1  -7   7  150.60    5.01
   1   7  -7  178.74    6.50
   0   5 -11   16.98    2.34
   0   5 -11   21.43    2.10
  -7  -5   1    4.92    1.51
   7   5  -1    5.12    1.75
   7   5  -1    5.94    1.69
  -7  -5   1    5.35    1.47
   1   1 -14   23.29    2.02
   1   1 -14   24.76    2.33
   8   3   0   33.41    4.03
   8   3   0   34.72    3.57
  -8  -3   0   30.45    3.56
  -8  -3   0   30.99    2.56
   5   5  10   14.60    1.80
   5   5  10   15.19    2.05
  -5  -5 -10   14.31    2.42
  -5  -5 -10   11.66    2.60
   3  -5 -10   21.98    2.23
   3  -5 -10   27.94    2.30
   1   7   9   28.88    3.48
  -1  -7  -9   27.13    2.60
  -1  -7  -9   26.99    2.02
   1   7   9   25.49    1.77
  -1  -6 -11   62.53    3.37
   1   6  11   59.85    3.81
   1   6  11   64.73    4.17
  -1  -6 -11   57.07    4.34
  -3  -8   1   27.15    2.36
   3   8  -1   27.78    3.59
  -3  -8   1   27.68    2.30
   3   8  -1   28.91    2.76
   2  -7  -7    1.81    1.28
  -2   7   7    1.18    1.13
  -4  -4  10  119.52    5.83
   4   4 -10  122.11    3.60
  -4  -4  10  117.36    4.19
   4   4 -10  122.70    5.05
  -1  -3 -14   21.78    1.90
  -1  -3 -14   25.60    1.38
  -1  -3 -14   25.37    3.44
  -1  -3 -14   26.88    2.69
   4  -4 -10    3.24    1.30
   4  -4 -10    3.62    1.33
   1  -8  -4   19.95    2.50
  -1   8   4   21.41    1.86
   1  -8  -4   23.80    1.17
  -4   1 -13   47.89    2.74
  -4   1 -13   46.68    3.22
   2  -7   6    0.79    0.97
  -2   7  -6    0.34    1.42
   2  -7   6    0.76    0.66
  -2   7  -6    0.63    1.40
   1  -2 -14   24.80    2.95
   1  -2 -14   25.56    1.91
   1  -2 -14   25.78    1.65
   1  -2 -14   24.29    1.92
   6   2  11   35.91    1.92
  -6  -2 -11   36.11    1.79
  -6  -2 -11   33.97    3.10
   6   2  11   38.51    2.77
   6   1  -9   56.07    2.53
  -6  -1   9   53.39    2.91
  -6  -1   9   57.64    4.11
   6   1  -9   58.42    2.94
  -3   0 -14    2.44    2.21
  -3   0 -14    2.48    1.80
   6  -5   3   23.71    1.99
   6  -5   3   25.27    1.88
   3   8   4    8.68    2.66
   3   8   4    7.50    2.70
  -3  -8  -4    7.86    1.86
   3   4 -11   86.19    4.29
  -3  -4  11   83.89    3.66
  -5   1 -12   55.46    4.79
  -5   1 -12   53.06    2.79
   4  -3 -11    5.22    1.26
   4  -3 -11    4.84    1.33
   6   0  11    0.10    1.64
  -6   0 -11    6.95    2.70
   6   0  11    7.41    0.77
  -6   0 -11    5.14    1.11
   7   4  -4   50.96    3.22
   7   4  -4   48.45    3.22
  -7  -4   4   45.72    2.89
  -7  -4   4   48.60    2.66
   1   3 -13  101.37    6.18
   1   3 -13   97.93    4.05
   3  -1 -13   51.63    1.99
   3  -1 -13   47.13    2.06
   3  -1 -13   50.53    2.29
   3  -1 -13   48.22    1.98
  -7  -2  -9   24.01    2.83
   7   2   9   26.41    3.62
   7   2   9   24.86    3.00
  -7  -2  -9   27.42    1.86
   4  -1 -12   10.40    1.23
   4  -1 -12   11.17    1.18
   4  -1 -12    9.20    1.10
   4  -1 -12    9.09    1.02
   4   6  -7   27.38    1.99
  -4  -6   7   27.35    2.60
   4   6  -7   30.22    4.26
  -4  -6   7   29.86    3.45
   2  -3 -13   46.73    2.14
   2  -3 -13   45.57    2.17
   2  -3 -13   48.56    2.46
   2  -3 -13   46.74    3.11
  -8   1  -4   30.38    2.34
   8  -1   4   32.87    2.37
   8  -1   4   29.92    1.75
  -8   1  -4   29.87    2.79
  -5  -3 -12   13.09    2.29
  -5  -3 -12   12.68    1.26
   5   3  12   14.13    1.30
   5   3  12   14.81    1.98
   5  -6   3    7.55    1.33
   5  -6   3    4.55    1.29
  -7   0  -9   -0.03    1.37
   7   0   9    0.41    0.87
   7   0   9   -0.04    1.20
  -7   0  -9    0.03    0.53
   2   7   9   25.41    2.06
   2   7   9   28.65    2.33
  -2  -7  -9   26.60    2.58
  -2  -7  -9   27.26    3.52
  -1   5 -11    7.82    1.61
  -1   5 -11    8.95    1.84
  -6  -3   8   94.29    4.86
   6   3  -8   92.09    4.12
  -6  -3   8   99.12    3.59
   6   3  -8   90.81    3.83
  -2  -6 -11   12.77    1.87
   2   6  11   11.65    1.63
   2   6  11   11.96    1.71
  -2  -6 -11   11.22    1.94
  -2  -8   3    2.58    1.18
   2   8  -3    2.90    2.39
   2   8  -3    3.64    1.85
  -2  -8   3    2.93    1.23
   4   3 -11   10.29    1.66
  -4  -3  11   11.20    1.06
   4   3 -11   11.18    1.86
  -4  -3  11   11.76    1.57
   4   1 -12    0.69    1.55
   4   1 -12    1.75    0.99
   4   1 -12    1.58    0.97
   4   1 -12    1.93    1.09
  -5   4  -9    0.13    1.90
  -5   4  -9    9.91    1.47
  -5  -7  -5   20.60    2.33
   5   7   5   24.23    2.50
   5   7   5   22.76    2.48
  -5  -7  -5   24.83    2.62
   8   1  -3   63.73    4.85
  -8  -1   3   56.27    2.92
   8   1  -3   57.50    2.38
  -8  -1   3   60.01    3.26
   7  -3  -4   24.56    2.16
   7  -3  -4   23.17    2.33
   3   2  14    6.74    1.75
  -3  -2 -14    7.64    1.87
  -3  -5 -12   32.72    2.22
   3   5  12   33.98    2.89
  -3  -5 -12   35.73    3.02
   3   5  12   36.48    2.60
   8   3   4   68.96    3.39
   8   3   4   68.17    5.37
  -8  -3  -4   66.43    3.76
  -8  -3  -4   68.85    3.42
   4   3  13   60.10    2.93
  -4  -3 -13   63.58    2.96
   4   3  13   65.46    5.02
  -4  -3 -13   66.00    3.99
   5  -6  -3   16.05    1.98
   5  -6  -3   11.48    2.00
   7   5   5    2.44    2.26
   7   5   5    1.12    1.36
  -7  -5  -5    2.79    1.27
  -7  -5  -5    2.37    1.54
  -1  -5  11   -0.02    1.49
   1   5 -11   23.74    2.49
  -2   3 -13    6.62    2.64
  -2   3 -13    6.33    2.25
  -2   4 -12   58.67    4.98
  -2   4 -12   58.78    3.11
   2   6  -9   11.71    1.52
   2   6  -9    0.40    1.00
  -2  -6   9   -0.02    1.29
   8  -1  -2   56.34    3.31
  -8   1   2   56.97    3.27
   3   4  13    9.94    1.80
   3   4  13   10.49    1.82
  -3  -4 -13   12.01    1.27
  -3  -4 -13   11.38    2.10
   2   3  14   43.81    2.98
  -2  -3 -14   48.31    3.19
  -2  -3 -14   45.91    2.33
   2   3  14   44.22    2.17
  -1   7  -7   36.45    4.33
   1  -7   7   51.31    2.76
   1  -7   7   46.39    1.85
  -1   7  -7   47.53    2.51
  -5   5  -7   50.75    3.42
  -5   5  -7   50.88    2.25
   5  -5   7   52.95    2.69
   5  -5   7   46.96    2.65
   0  -3 -14   76.07    2.56
   0  -3 -14   74.22    3.34
   0  -3 -14   79.77    3.51
   0  -3 -14   79.31    2.92
   8   0  -3   82.88    3.96
   8   0  -3   75.51    2.84
  -8   0   3   78.13    3.82
  -8   0   3   77.17    2.87
   6  -1  -9   17.45    2.01
   6  -1  -9   19.90    2.58
   4  -7   0   48.88    4.33
   4  -7   0   51.53    3.08
   3   3 -12   65.25    3.64
   3   3 -12   70.23    3.41
   3   1 -13   35.39    2.29
   3   1 -13   36.32    3.26
  -6  -4   7   26.98    2.14
   6   4  -7   27.90    3.88
   6   4  -7   27.07    2.23
  -6  -4   7   27.89    3.10
  -6  -6  -6    1.79    1.37
  -6  -6  -6    0.65    1.16
   6   6   6    1.22    1.90
   6   6   6    1.06    1.29
   0   7   9   21.31    2.22
   0  -7  -9   24.89    2.50
   0   7   9   21.37    1.44
   0  -7  -9   25.84    2.39
  -8  -3   1   32.33    3.33
   8   3  -1   39.91    2.60
  -8  -3   1   37.72    4.03
   8   3  -1   38.65    4.41
  -1  -8  -6   46.32    3.33
  -1  -8  -6   48.37    2.50
   1   8   6   46.58    4.36
   1   8   6   44.85    3.33
   0  -6 -11   27.41    2.48
   0   6  11   28.47    3.21
   0   6  11   26.43    2.32
   0  -6 -11   28.00    1.87
   5   7  -2    1.29    1.33
  -5  -7   2    3.01    1.87
   5   7  -2    2.93    2.33
  -5  -7   2    1.74    1.16
   4  -7  -1    3.23    3.14
   4  -7  -1   20.20    2.09
  -3   5 -10    9.25    2.26
  -3   5 -10    0.17    1.96
  -1   8  -3    9.75    1.52
   1  -8   3    8.19    1.85
   1  -8   3    0.09    1.52
  -1   8  -3   12.68    1.39
  -2   8   1   -0.37    1.14
   2  -8  -1    7.50    1.98
   2  -8  -1    1.60    0.52
  -2   8   1   -0.01    0.98
   8   1   6   39.15    3.78
  -8  -1  -6   38.95    2.83
   8   1   6   38.37    2.55
  -8  -1  -6   38.46    2.49
  -3  -7   6   17.78    1.54
   3   7  -6   11.68    3.83
  -3  -7   6   19.00    3.05
   3   7  -6   19.54    2.52
   2  -8   0   -0.13    1.33
  -2   8   0    5.96    1.88
   2  -8   0    2.28    0.98
  -2   8   0    3.73    1.23
  -3   6  -8    0.68    0.83
  -3   6  -8    1.08    1.43
   1  -4 -13   16.64    1.20
   1  -4 -13   16.15    1.55
   1  -4 -13   15.34    1.55
   1  -4 -13   17.54    1.67
  -1   2 -14   12.80    1.79
  -1   2 -14   14.53    2.12
   4  -7   1  109.19    4.30
   4  -7   1   93.92    5.61
   0   2 -14  165.93    7.18
   0   2 -14  169.29    6.29
   6  -4  -6   51.20    4.26
   6  -4  -6   47.52    4.60
   6  -5  -3   85.57    5.26
   6  -5  -3   86.05    5.71
   1  -5 -12   48.80    3.06
   1  -5 -12   53.13    2.91
   1  -5 -12   43.10    3.67
   1  -5 -12   50.50    2.31
   7  -4   1   33.98    2.52
   7  -4   1   32.84    2.34
  -7   0   7  123.97    6.16
   7   0  -7  124.07    4.82
   7   0  -7  114.11    3.79
  -7   0   7  117.95    3.49
  -6   4  -7   42.15    1.94
   6  -4   7   37.30    1.71
   6  -4   7   33.89    1.78
  -6   4  -7   36.53    3.02
   5   0 -11    2.06    1.24
   5   0 -11    1.73    0.85
   5   0 -11    2.14    1.52
   5   0 -11    2.08    1.29
  -3  -5  10   52.08    2.82
   3   5 -10   49.69    3.29
   3   5 -10   38.83    1.81
  -3  -5  10   42.82    2.15
   7  -4   0   44.80    4.22
   7  -4   0   43.20    2.66
  -6   2 -10   61.91    4.86
  -6   2 -10   66.11    2.89
   4   5  -9  144.56    4.29
  -4  -5   9  146.49    6.67
  -4  -5   9  130.46    4.82
   4   5  -9  147.07    5.79
  -7  -1   7   33.89    2.50
   7   1  -7   31.77    2.52
  -7  -1   7   32.38    1.62
   7   1  -7   30.89    1.84
   3   8  -2    6.87    1.89
  -3  -8   2    5.93    1.49
  -3  -8   2    7.18    1.58
   3   8  -2    6.21    2.44
   7   5  -2   25.23    2.79
   7   5  -2   28.87    4.21
  -7  -5   2   30.76    2.40
  -7  -5   2   27.00    3.53
   1   8  -4   18.20    2.25
  -1  -8   4   15.66    1.68
   1   8  -4   14.90    2.40
  -1  -8   4   16.38    1.81
  -2   6  -9   23.95    2.35
  -2   6  -9   22.83    2.10
  -2   8   2   -0.12    1.50
   2  -8  -2   10.89    1.71
  -6  -4 -10    5.15    1.31
   6   4  10    6.03    1.44
  -6  -4 -10    6.67    2.00
   6   4  10    5.96    1.65
   3  -7   5   41.05    2.20
  -3   7  -5   44.80    3.24
  -3   7  -5   41.42    2.28
   3  -7   5   37.76    2.97
   0  -8   4   33.51    2.30
   0   8  -4   40.21    4.10
   0  -8   4   38.80    3.40
   0   8  -4   38.15    2.20
  -2  -8  -6   12.80    2.22
  -2  -8  -6   14.90    1.83
   2   8   6   13.17    2.08
   2   8   6   16.06    1.79
   4   6  10   12.94    2.02
  -4  -6 -10   16.60    1.94
   4   6  10   16.45    2.82
  -4  -6 -10   12.94    2.37
   2   7  -7   30.50    2.87
  -2  -7   7   29.52    2.34
   2   7  -7   27.64    1.71
  -2  -7   7   26.49    2.35
   6   6  -3   35.13    2.92
  -6  -6   3   37.89    3.90
   6   6  -3   37.47    4.74
  -6  -6   3   34.30    2.51
  -4   5  -9   12.25    1.41
  -4   5  -9   -0.17    1.25
   4  -7  -2   44.56    3.09
   4  -7  -2   52.38    4.49
   2  -8   1    0.07    1.20
   2  -8   1    2.26    0.63
  -2   8  -1    1.47    1.25
  -2   8  -1    0.17    1.65
   3   8   5    3.54    1.47
   3   8   5    0.01    2.19
  -3  -8  -5    4.76    1.47
  -3  -8  -5    4.67    1.54
   7  -4   2   -0.01    0.82
   7  -4   2    0.72    1.21
   6  -5   4   46.70    3.33
   6  -5   4   45.54    2.49
   5   4  -9   17.78    2.30
   5   4  -9   17.45    1.67
  -5  -4   9   14.06    2.29
  -5  -4   9   20.56    1.89
  -8  -2  -6   54.77    2.99
   8   2   6   57.04    4.38
   8   2   6   61.47    3.29
  -8  -2  -6   57.92    3.50
   7  -3   6    0.00    0.77
  -7   3  -6    1.29    1.15
   7  -3   6    0.91    0.71
  -7   3  -6    0.56    0.94
   8  -2   1   68.23    2.71
   8  -2   1    0.69    2.00
   8   2  -3   65.50    2.92
   8   2  -3   62.65    3.63
  -8  -2   3   61.34    3.44
  -8  -2   3   60.61    2.57
   0  -8  -6   87.20    3.70
   0   8   6   78.03    3.69
   0   8   6   76.93    5.34
   0  -8  -6   80.39    6.10
   2   0 -14   37.88    2.25
   2   0 -14   40.04    2.54
  -8   0  -6   44.86    2.89
   8   0   6   48.41    2.60
   8   0   6   46.67    2.71
  -8   0  -6   47.46    2.66
   7  -2  -6   15.80    2.03
   7  -2  -6   13.83    1.89
  -1   8   5    0.24    1.62
   1  -8  -5   14.38    1.82
   7  -4  -1   61.11    3.39
   7  -4  -1   60.41    3.17
  -8   1  -5   30.41    2.23
   8  -1   5   27.53    2.25
   8  -1   5   27.92    2.85
  -8   1  -5   28.90    3.06
  -6  -2   9   45.92    2.29
   6   2  -9   49.34    3.96
  -6  -2   9   47.41    2.65
   6   2  -9   52.19    2.75
   5   1 -11   20.50    1.67
   5   1 -11   18.66    2.49
   5   1 -11   19.69    2.09
   5   1 -11   17.77    2.65
  -5  -3  10   31.95    2.77
  -5  -3  10   34.95    2.21
   5   3 -10   34.31    2.00
   5   3 -10   32.94    2.65
  -8   2  -2  125.83    4.72
   8  -2   2  118.42    4.70
   4  -7   2    0.86    0.91
   4  -7   2    0.17    1.44
  -8  -3  -5    0.48    1.25
  -8  -3  -5    0.92    1.03
   8   3   5    0.84    1.08
   8   3   5    0.69    1.16
   4  -5  -9   12.41    2.95
   4  -5  -9   12.50    1.96
   2  -1 -14    1.20    0.87
   2  -1 -14    0.29    0.57
   2  -1 -14    3.37    0.96
   2  -1 -14    2.57    0.84
   8  -2   0   44.03    3.13
   8  -2   0  110.13    4.06
   5  -6   4    3.62    1.62
   5  -6   4    2.52    1.64
  -5   6  -4    2.98    0.72
  -3   1 -14    2.99    1.47
  -3   1 -14    2.64    1.21
   3  -2 -13   19.73    1.29
   3  -2 -13   22.49    1.47
   3  -2 -13   22.22    2.33
   3  -2 -13   23.41    1.56
  -6   3  -9    0.16    0.43
  -6   3  -9   -0.24    0.52
   2   4 -12   13.13    2.79
   2   4 -12   10.73    2.09
  -7  -3   6   10.56    1.44
   7   3  -6   11.42    1.83
  -7  -3   6    9.35    2.64
   7   3  -6   10.32    1.79
   5  -1 -11   38.41    1.65
   5  -1 -11   41.34    3.39
   5  -1 -11   41.74    2.98
   5  -1 -11   35.69    2.29
   5  -5  -7   38.04    2.91
   5  -5  -7   41.94    2.87
   6   3  11   59.34    3.49
  -6  -3 -11   56.38    2.50
  -6  -3 -11   54.72    3.89
   6   3  11   52.91    2.70
   3  -7  -6    0.28    1.06
   3  -7  -6    0.87    1.64
   4   7  -5   23.91    3.29
   4   7  -5   26.63    2.83
  -4  -7   5   23.68    2.91
  -4  -7   5   20.68    2.27
   4  -2 -12    0.53    0.64
   4  -2 -12   -0.48    0.61
   4  -2 -12    0.96    0.96
   2  -8  -3   16.46    2.06
  -2   8   3   -0.36    2.75
   5  -6  -4   40.03    2.94
   5  -6  -4   41.35    2.98
  -7  -3  -9   41.06    3.41
   7   3   9   34.97    3.72
   7   3   9   36.27    2.88
  -7  -3  -9   38.11    2.32
   4  -6  -7   26.72    2.67
   4  -6  -7   33.80    2.64
  -6   1 -11   14.75    2.21
  -6   1 -11   15.68    1.78
  -8  -3   2   37.03    2.33
  -8  -3   2   37.62    2.81
   8   3  -2   38.76    3.04
   8   3  -2   38.14    2.64
  -5  -7  -6   15.29    3.56
  -5  -7  -6   12.07    3.12
   5   7   6   12.95    2.15
   5   7   6   14.00    2.12
   2  -6 -10   16.20    3.18
   2  -6 -10   13.11    3.01
  -3  -7  -9   12.51    3.18
   3   7   9   11.01    1.96
   3   7   9   12.41    2.79
  -3  -7  -9   10.60    3.09
   3   6  11   40.90    2.61
  -3  -6 -11   41.43    4.64
  -3  -6 -11   36.96    2.67
   3   6  11   40.29    3.94
   8  -1  -3   28.18    3.78
  -8   1   3   30.62    3.67
  -4  -8  -2   -0.70    1.38
  -4  -8  -2    0.07    0.84
   4   8   2   -0.11    1.46
   4   8   2   -0.12    1.52
   7   5   6   82.83    4.31
   7   5   6   83.12    5.81
  -7  -5  -6   80.79    5.24
  -2   2 -14   17.33    1.99
  -2   2 -14   20.01    2.33
   4   8   1   -0.32    1.96
   4   8   1    0.33    1.76
  -4  -8  -1    0.23    1.07
  -4  -8  -1    1.49    1.04
   7  -4   3    0.00    0.72
   7  -4   3    0.22    1.03
   4   7   8   32.96    2.65
   4   7   8   32.60    2.76
  -4  -7  -8   34.65    3.06
  -4  -7  -8   33.84    4.06
  -2   5 -11    7.86    2.74
  -2   5 -11    8.29    2.47
  -7  -4  -8    0.17    1.25
   7   4   8    0.40    1.02
   7   4   8    0.92    1.71
  -7  -4  -8    1.19    1.42
   7  -1  -7  107.55    6.14
   7  -1  -7  111.81    4.24
  -4   3 -12   49.89    3.98
  -4   3 -12   45.71    3.19
   7  -1   9    0.25    1.44
  -7   1  -9    0.40    1.54
   7  -2   8   92.93    3.21
  -7   2  -8   88.97    3.91
  -7   2  -8  101.28    3.53
   7  -2   8  100.09    4.02
  -2   8  -2   31.57    2.20
   2  -8   2   27.70    2.33
   2  -8   2   30.41    2.37
  -2   8  -2   30.58    1.97
  -8   2  -3   20.33    1.38
   8  -2   3   20.65    1.29
   8  -2   3   24.35    2.18
  -8   2  -3   22.47    2.12
   1   2 -14    0.06    0.80
   1   2 -14   -0.17    0.74
   4  -7  -3   52.14    3.22
   4  -7  -3   47.69    3.27
  -6  -5  -9   11.37    2.81
   6   5   9   15.31    2.18
   6   5   9   17.68    2.09
  -6  -5  -9   14.68    2.43
  -5  -6  -9    5.59    1.52
   5   6   9    5.27    2.60
  -5  -6  -9    5.17    1.92
   5   6   9    6.22    2.45
   8  -2  -1   35.47    2.59
   8  -2  -1   35.66    4.06
  -5  -6   6   83.94    3.83
  -5  -6   6   73.50    3.24
   5   6  -6   84.49    3.69
   5   6  -6   82.35    4.53
   4   2 -12    1.39    1.34
   4   2 -12    4.64    0.83
   4   2 -12    3.72    0.72
   4   2 -12    3.44    2.05
  -2  -8   4   29.87    2.27
   2   8  -4   38.76    3.40
   2   8  -4   36.45    3.17
  -2  -8   4   35.38    2.54
   5  -3 -10   27.72    3.17
   5  -3 -10   27.15    2.32
  -4   6  -7   16.97    1.59
   4  -6   7   15.24    1.82
   4  -6   7   18.62    1.90
  -4   6  -7   19.33    2.62
   7  -4  -2   35.89    3.83
   7  -4  -2   35.40    2.76
   8   1  -4   17.14    1.44
   8   1  -4   11.07    3.41
  -8  -1   4   16.91    1.87
  -8  -1   4   19.33    2.10
   6  -3  -8  119.57    4.52
   6  -3  -8  116.86    4.81
  -5  -7   3    0.90    1.64
   5   7  -3   -0.16    2.05
   5   7  -3    0.90    1.13
  -5  -7   3    0.94    1.56
   7   2  -7    0.19    0.96
   7   2  -7    2.43    1.15
  -7  -2   7    1.29    1.24
  -7  -2   7    0.88    1.65
   5   1  13   86.18    4.19
  -5  -1 -13   90.13    4.62
   3   3  14    4.62    1.36
   3   3  14    1.07    0.91
  -3  -3 -14    1.59    1.01
  -3  -3 -14    3.05    1.48
   4   8   3    0.11    3.29
  -4  -8  -3   10.21    2.05
   4   8   3   13.36    2.08
  -4  -8  -3   13.55    2.02
  -1  -1 -15  124.82    5.24
  -1  -1 -15  133.10    4.63
   2   3 -13   16.35    2.94
   2   3 -13   13.21    3.30
   2   1 -14   77.07    5.05
   2   1 -14   74.77    4.47
  -6  -5   6   22.56    3.28
   6   5  -6   24.41    2.33
   6   5  -6   23.81    2.64
  -6  -5   6   19.81    2.02
   1  -3 -14   42.25    1.99
   1  -3 -14   36.85    2.69
   1  -3 -14   36.32    2.76
   1  -3 -14   40.05    2.37
   0   6 -10  127.89    5.05
   0   6 -10  112.58    5.27
   2   5 -11   12.13    3.42
  -2  -5  11   17.39    2.99
   6  -5  -4   48.51    2.98
   6  -5  -4   47.22    4.61
  -4  -8   0    2.62    2.19
   4   8   0   -0.10    2.60
  -4  -8   0    4.26    1.39
   4   8   0    3.33    1.49
  -8  -4  -2   40.24    2.92
   8   4   2   43.60    3.27
  -8  -4  -2   42.93    3.14
   8   4   2   40.65    4.44
   7  -3  -5    3.03    2.04
   7  -3  -5    3.20    1.40
   1  -8   4    0.41    1.29
  -1   8  -4    0.98    1.02
  -1   8  -4    0.44    0.83
   1  -8   4    1.44    0.91
  -8   0   4   32.45    3.91
   8   0  -4   31.20    2.70
   7   4  -5  168.55    6.11
  -7  -4   5  161.18    7.53
   7   4  -5  168.89    8.04
  -7  -4   5  164.61    6.88
   8   4   1  118.71    6.62
  -8  -4  -1  114.20    4.94
   8   4   1  117.19    5.15
   6   6   7    0.27    0.93
  -6  -6  -7   -0.14    0.83
  -6  -6  -7    0.75    1.62
   6   6   7   -0.09    1.38
   5   5  -8   30.09    3.25
  -5  -5   8   28.79    1.98
  -5  -5   8   30.97    2.46
   5   5  -8   35.56    2.96
  -1   0 -15  126.60    5.35
  -1   0 -15  132.23    6.25
   4  -7   3   26.28    2.10
   4  -7   3   23.99    3.03
  -4   7  -3   23.93    1.98
   3   8  -3   64.04    5.75
  -3  -8   3   53.43    3.03
  -3  -8   3   61.93    3.37
   3   8  -3   58.34    4.58
   3  -6  -9    4.36    1.58
   3  -6  -9    4.19    1.57
   1  -7  -9    8.87    2.98
  -1   7   9    8.60    1.72
   5  -4  -9    5.22    2.42
   5  -4  -9    4.71    2.21
   3   2 -13   31.67    2.52
   3   2 -13   29.17    2.25
   6  -2  -9   32.34    2.29
   6  -2  -9   32.26    3.83
  -1   6  11    1.59    1.02
   1  -6 -11   -0.03    1.93
   2  -7  -8    4.96    1.64
  -2   7   8    3.44    1.44
  -7  -5   3   20.41    2.29
   7   5  -3   24.18    2.60
  -7  -5   3   23.68    2.29
   7   5  -3   22.56    2.70
  -5   3 -11    0.20    0.85
  -5   3 -11    0.76    0.98
   8   4   3   27.76    4.33
   8   4   3   29.15    3.98
  -8  -4  -3   31.63    2.82
  -8  -4  -3   29.59    2.57
   2  -7   7   15.59    1.19
   2  -7   7   16.72    1.75
  -2   7  -7   18.22    1.96
  -2   7  -7    9.44    1.98
  -4   4 -11    9.07    1.47
  -4   4 -11   -0.36    1.25
  -8  -1  -7   24.85    3.88
   8   1   7   22.31    3.25
   8   1   7   22.37    2.28
  -8  -1  -7   25.90    2.07
  -1  -8  -7   47.60    2.54
   1   8   7   43.54    3.04
  -1  -8  -7   44.93    3.34
   1   8   7   44.19    2.37
   0  -1 -15    0.63    1.28
   0  -1 -15    0.28    1.60
  -4   2 -13    8.38    2.44
  -4   2 -13    8.06    1.95
   0   7  -8  178.85    6.77
   0  -7   8  170.88    6.00
  -4  -1 -14   15.27    1.94
  -4  -1 -14   16.05    2.38
   7   1  10   20.00    2.21
  -7  -1 -10   18.14    2.50
  -7  -1 -10   18.38    1.49
   7   1  10   13.95    2.40
  -3  -8  -6    0.09    1.18
  -3  -8  -6    1.15    1.13
   3   8   6   -0.01    1.07
   3   8   6    3.70    1.80
   1   5  13   15.25    2.23
   1   5  13   -0.03    2.54
  -1  -5 -13   18.16    1.93
  -1  -5 -13   14.42    2.62
   2  -2 -14    2.55    0.75
   2  -2 -14    1.56    0.73
   2  -2 -14    0.06    0.90
   2  -2 -14    3.10    1.21
   6  -5   5    5.94    1.43
   6  -5   5    2.97    1.06
  -6   5  -5    2.60    0.68
  -6   5  -5    2.80    1.22
   0   0 -15    6.18    2.14
   0   0 -15    5.80    1.69
   5   2  13   22.67    2.46
  -5  -2 -13   19.76    2.67
  -5   0 -13   43.77    2.75
  -5   0 -13   40.98    3.29
  -1  -6  10   30.22    3.57
   1   6 -10   25.41    2.75
   2  -8  -4    0.90    1.21
  -2   8   4    0.25    1.64
  -5   2 -12   38.43    3.57
  -5   2 -12   31.56    4.37
   8   4   0   -0.16    1.79
   8   4   0   14.01    2.98
  -8  -4   0    7.34    1.79
  -8  -4   0   11.30    1.75
   8   3   6    1.61    1.12
   8   3   6    1.51    1.17
  -8  -3  -6   -0.18    1.04
  -8  -3  -6    0.34    1.28
   8  -2   4   27.13    2.29
  -8   2  -4   26.63    1.71
  -3   3 -13   26.66    3.29
  -3   3 -13   22.28    2.59
   4   8   4    2.40    1.40
   4   8   4   -0.16    2.24
  -4  -8  -4    3.41    1.40
  -4  -8  -4    1.90    2.26
  -1   6 -10   30.82    2.76
  -1   6 -10   31.02    2.54
  -2  -1 -15   55.43    2.96
  -2  -1 -15   49.08    3.45
   1   7  -8   32.95    2.35
  -1  -7   8   36.20    2.28
   1   7  -8   42.88    4.73
  -1  -7   8   46.32    2.85
   7  -4   4    3.00    1.02
   7  -4   4    0.00    1.71
   8  -2  -2   47.83    4.80
   8  -2  -2   54.96    3.08
  -8   1  -6    0.33    1.90
   8  -1   6    4.84    1.16
   8  -1   6    3.94    1.25
  -8   1  -6    3.23    1.75
   5   2 -11   -0.08    0.84
  -5  -2  11    1.42    0.88
  -5  -2  11    1.75    0.79
   5   2 -11    2.02    1.65
  -5  -4 -12   14.75    3.51
  -5  -4 -12   12.94    2.10
   5   4  12   12.75    2.03
   5   4  12   -0.02    2.15
   1   7  10   13.01    2.13
  -1  -7 -10    0.52    2.48
  -1  -7 -10   13.74    2.02
   1   7  10   11.56    1.75
   2   8   7   16.63    3.27
  -2  -8  -7   19.32    1.97
  -2  -8  -7   19.42    2.35
   2   8   7   -0.01    2.70
   6   6  -4    5.98    1.79
   6   6  -4    6.15    2.06
  -6  -6   4    7.98    2.40
  -6  -6   4    7.71    1.64
   4   8  -1    4.31    1.71
   4   8  -1    3.52    1.50
  -4  -8   1    3.55    1.37
  -4  -8   1    1.56    1.41
  -3   4 -12   18.91    2.32
  -3   4 -12   20.34    2.04
  -1  -8   5    2.76    1.01
   1   8  -5    2.86    0.95
  -1  -8   5    0.79    1.17
   1   8  -5    1.45    2.33
  -2  -5 -13   63.38    3.00
  -2  -5 -13   62.98    5.35
   2   5  13   57.82    3.17
   2   5  13   67.19    3.81
  -1   8   6   17.21    2.07
   1  -8  -6   15.56    2.40
   8   2   7   12.71    1.85
   8   2   7   13.64    1.85
  -8  -2  -7   13.95    3.33
  -8  -2  -7   -0.03    2.56
   0   8  -5   44.03    3.15
   0  -8   5   43.41    2.65
   0  -8   5   40.42    2.32
   0   8  -5   42.22    3.14
   4   5  12   27.94    3.71
  -4  -5 -12   22.59    1.98
  -4  -5 -12   20.95    4.41
   4   5  12   22.32    1.94
   3  -4 -12    3.22    1.16
   3  -4 -12    1.98    1.17
  -1  -2 -15  109.88    4.06
  -1  -2 -15  113.77    4.80
   5  -6   5   14.74    1.52
   5  -6   5   15.51    1.50
  -5   6  -5   12.73    1.17
  -5   6  -5   15.26    1.85
   2  -8   3   29.09    1.80
   2  -8   3   29.10    3.38
  -2   8  -3   29.19    2.14
  -2   8  -3   30.06    2.09
  -8  -2   4   15.25    3.28
   8   2  -4   18.18    2.30
  -8  -2   4   17.05    2.26
   8   2  -4   17.33    2.60
  -1  -4 -14    0.62    1.02
  -1  -4 -14    0.73    0.70
  -1  -4 -14   -0.43    0.95
   1   4  14    0.30    0.58
   1   4  14    0.06    0.87
  -7  -2 -10   46.49    5.51
  -7  -2 -10   47.90    3.41
   7   2  10   48.69    4.79
   7   2  10   50.81    3.66
  -4   0 -14   67.48    3.35
  -4   0 -14   62.16    5.48
  -3  -6   9    0.24    1.00
   3   6  -9    1.19    0.61
   3   6  -9    0.96    1.24
  -3  -6   9   -0.20    0.90
   5   5  11    2.93    1.17
   5   5  11    2.33    1.39
  -5  -5 -11    3.13    1.70
  -5  -5 -11    1.49    1.15
  -5   5  -8   33.04    3.20
  -5   5  -8   32.80    2.02
  -8  -4  -4   12.76    3.00
  -8  -4  -4   13.46    2.32
   8   4   4   13.22    2.29
   8   4   4   12.22    2.10
   4  -7  -4    9.74    1.93
   4  -7  -4    9.14    1.91
   8   0   7   25.31    2.22
  -8   0  -7   28.97    3.06
   8   0   7   30.64    3.24
  -8   0  -7   26.53    3.71
  -3   7  -6   27.94    2.60
  -3   7  -6   19.41    2.14
   3  -7   6   27.48    1.74
   3  -7   6   27.53    2.40
  -2   0 -15   27.64    4.25
  -2   0 -15   30.53    2.37
   4   4  13   83.03    4.09
  -4  -4 -13   90.15    6.67
  -4  -4 -13   83.94    4.16
   4   4  13   82.67    5.80
  -4  -2 -14   17.90    2.56
   4   2  14   19.69    2.37
   5  -2 -11    2.97    1.15
   5  -2 -11    3.84    1.28
  -8  -3   3   38.76    2.42
   8   3  -3   40.88    2.75
   8   3  -3   39.49    3.14
  -8  -3   3   40.37    4.16
   7  -4  -3   40.28    3.06
   7  -4  -3   47.26    4.17
   7   0  10   -0.04    1.52
  -7   0 -10   -0.39    1.11
   6   1  12    0.35    1.67
  -6  -1 -12    8.87    1.82
   0  -8  -7   18.44    2.34
   0  -8  -7   11.53    1.90
   0   8   7   12.24    1.95
   0   8   7   15.81    2.04
   7  -3   7    0.40    1.13
   7  -3   7    0.69    1.06
  -7   3  -7    0.70    0.83
  -7   3  -7    0.54    1.06
  -2  -7 -10   36.20    2.90
  -2  -7 -10   35.60    2.79
   2   7  10   31.84    3.41
   2   7  10   33.71    3.86
  -4  -6   8    0.18    0.60
  -4  -6   8   -0.32    1.34
   4   6  -8   -0.90    1.08
   4   6  -8   -0.29    0.67
   6  -4  -7   12.17    3.22
   6  -4  -7   15.49    2.01
   5  -6  -5   42.15    4.51
   5  -6  -5   47.61    3.15
   0  -5 -13   28.72    3.17
   0   5  13   24.60    1.93
   0  -5 -13   27.53    3.29
   0  -5 -13   28.60    1.69
  -6   4  -8    0.33    0.59
   6  -4   8   -0.17    0.72
  -6   4  -8    0.15    0.94
   6  -4   8    0.09    0.45
  -1   7  -8   18.59    2.17
  -1   7  -8   11.01    2.19
   0   4 -13    2.67    2.31
   0   4 -13    2.98    1.31
  -2  -4 -14    5.74    1.04
   2   4  14    5.36    0.93
   2   4  14    0.08    1.49
  -2  -4 -14    6.42    1.72
   8  -1  -4   32.64    4.06
  -8   1   4   35.84    2.74
  -5  -7  -7    4.08    1.75
  -5  -7  -7    3.60    2.30
   5   7   7    1.71    1.55
   5   7   7    4.84    1.52
   6   0 -10    2.94    0.91
   6   0 -10    2.98    1.31
   6   0 -10    4.81    1.11
   6   0 -10    4.29    1.32
  -3  -7   7    5.17    1.48
  -3  -7   7    4.11    1.06
   3   7  -7    3.99    1.13
   3   7  -7    6.10    1.87
  -6  -7  -2    0.76    1.93
  -6  -7  -2   -0.26    1.74
   6   7   2    1.43    1.26
   6   7   2    0.16    1.97
   0  -2 -15   26.35    1.97
   0  -2 -15   25.68    3.54
   7   5   7    8.38    3.01
  -7  -5  -7    7.97    2.74
   7   5   7    8.17    1.94
  -7  -5  -7   10.50    2.26
   8   4  -1   19.99    2.45
  -8  -4   1   16.40    3.37
  -8  -4   1   18.46    2.08
   8   4  -1   18.45    2.28
   2  -4 -13   19.28    1.80
   2  -4 -13   16.89    2.12
   2  -4 -13   17.73    1.88
   2  -4 -13   21.03    1.17
   3  -5 -11   11.03    2.94
   3  -5 -11   14.92    1.94
  -2  -2 -15   69.90    3.33
  -2  -2 -15   70.31    5.67
   6   7   1    0.00    0.98
  -6  -7  -1    0.37    1.37
  -6  -7  -1   -0.23    0.86
   6   7   1    0.44    0.97
  -5   4 -10    5.31    1.37
  -5   4 -10    0.00    1.79
   7   6   2   -0.20    1.12
   7   6   2   -0.48    1.75
  -7  -6  -2    1.06    0.98
  -7  -6  -2    0.24    1.13
  -1   1 -15   51.37    4.96
  -1   1 -15   48.75    4.30
  -4   7  -4    1.70    1.18
   4  -7   4    1.61    0.86
   4  -7   4    0.73    1.56
  -4   7  -4    1.79    0.75
  -1   4 -13    7.94    1.90
  -1   4 -13    9.14    1.75
   0   7  10    7.23    1.67
   0  -7 -10    8.14    2.93
   0   7  10    9.10    1.66
   0  -7 -10    4.85    1.87
   6   2  12   50.82    3.02
   6   2  12   50.30    3.35
  -6  -2 -12   49.80    2.86
  -6  -2 -12   49.82    5.60
   2  -5 -12    1.04    1.58
   2  -5 -12    0.57    0.94
   0  -4 -14    7.75    2.35
   0  -4 -14    9.68    1.74
   0  -4 -14    8.64    1.28
   0  -4 -14    6.24    1.29
   1   6  12   21.97    1.84
  -1  -6 -12   21.27    2.22
   1   6  12   10.45    2.92
  -1  -6 -12   23.10    2.15
  -7  -6  -1   13.49    2.03
   7   6   1   15.64    2.34
   7   6   1   13.15    3.57
  -7  -6  -1    9.08    2.32
  -6  -4   8   19.64    2.02
   6   4  -8   20.64    2.46
   6   4  -8   17.52    3.14
  -6  -4   8   20.24    1.88
   6   7   3   47.37    5.34
  -6  -7  -3   50.15    3.29
  -6  -7  -3   53.53    3.64
   6   7   3   52.27    5.21
   4  -4 -11    2.52    1.29
   4  -4 -11    3.27    1.29
   6   1 -10    4.09    1.28
   6   1 -10    4.65    1.74
  -6  -1  10    5.08    0.94
   6   1 -10    0.12    1.02
  -6  -3   9   90.76    4.86
   6   3  -9   90.14    5.75
   6   3  -9   85.40    5.18
  -6  -3   9   89.14    4.79
   0   1 -15   12.28    1.80
   0   1 -15   10.56    3.21
   3  -7  -7   11.64    2.10
   3  -7  -7   13.48    3.29
  -6   0 -12    4.21    1.49
   6   0  12   -0.27    1.37
   4   8   5    8.21    1.96
  -4  -8  -5    8.53    1.99
  -4  -8  -5   10.26    1.94
   4   8   5    9.09    2.98
  -7  -6  -3    5.88    2.57
   7   6   3    6.26    2.92
  -7  -6  -3    5.85    1.91
   7   6   3    6.91    1.89
  -3   6  -9    3.12    1.82
  -3   6  -9    2.94    1.28
   7  -2  -7   91.43    4.30
   7  -2  -7  102.13    4.21
   6  -5  -5   16.92    3.44
   6  -5  -5   16.55    2.08
   3  -3 -13   17.57    1.66
   3  -3 -13   14.34    2.55
  -7   0   8   14.06    1.91
   7   0  -8   10.98    3.08
  -5  -7   4  101.73    5.90
   5   7  -4   94.02    4.43
   5   7  -4   93.32    5.02
  -5  -7   4   91.15    5.45
  -3   2 -14    5.14    2.28
  -3   2 -14    4.59    1.72
  -8   2  -5   15.60    1.60
   8  -2   5   16.41    1.77
   8  -2   5   16.02    2.87
  -2  -6 -12  144.60    5.64
   2   6  12  132.01    6.19
   2   6  12  136.36    6.59
  -2  -6 -12  137.90    5.27
   1   0 -15   52.08    3.15
   1   0 -15   48.95    2.70
  -2  -8   5   64.21    3.37
  -2  -8   5   54.39    2.80
   2   8  -5   64.55    4.02
   2   8  -5   55.12    2.96
   1  -1 -15   20.35    2.67
   1  -1 -15   20.43    2.14
  -4  -8   2   15.37    3.19
   4   8  -2   16.39    2.64
   4   8  -2   14.31    2.23
  -4  -8   2   17.23    2.06
   6   7   0    9.13    2.20
  -6  -7   0    9.69    2.94
  -6  -7   0   10.25    2.83
   6   7   0    9.95    3.19
  -7  -1   8   21.60    2.07
  -7  -1   8   21.97    2.28
   7   1  -8   20.43    2.32
   7   1  -8   22.14    1.69
   0   3 -14  201.60    6.78
   0   3 -14  198.17    7.23
   2  -8  -5    2.40    1.32
  -2   8   5   -0.09    1.10
  -4  -4  11   54.89    2.71
   4   4 -11   55.80    5.14
   4   4 -11   49.87    2.89
  -4  -4  11   57.69    4.37
  -8  -4  -5    0.87    1.87
  -8  -4  -5    1.71    1.47
   8   4   5    1.83    1.29
   8   4   5    0.10    2.17
   1  -8   5   11.28    1.58
  -1   8  -5   13.79    1.95
   1  -8   5   15.64    1.63
  -1   8  -5   13.79    2.18
   3   8  -4   20.34    2.17
   3   8  -4   22.52    4.39
  -3  -8   4   26.37    2.33
  -3  -8   4   21.60    3.10
   8  -2  -3    9.67    1.93
   8  -2  -3   12.11    1.85
   0   5 -12    4.17    1.46
   0   5 -12    2.21    2.54
   4   7  -6   51.02    5.69
  -4  -7   6   58.79    3.33
  -4  -7   6   49.92    3.71
   4   7  -6   56.17    4.19
  -1   3 -14   79.20    3.87
  -1   3 -14   87.61    4.41
   2   2 -14   38.45    3.90
   2   2 -14   37.84    2.85
   2   7  -8    2.38    0.78
  -2  -7   8    1.58    0.75
   2   7  -8    4.14    2.33
  -2  -7   8    0.02    1.21
   8   1  -5   74.66    5.69
  -8  -1   5   72.41    5.51
  -8  -1   5   75.49    2.61
   8   1  -5   74.24    2.83
   7   6   0  113.78    5.40
  -7  -6   0  123.08    5.09
   7   6   0  118.90    5.43
  -7  -6   0  108.25    6.46
   6  -1 -10    1.20    1.08
   6  -1 -10    0.83    0.90
   7  -4   5    2.99    0.95
   7  -4   5    0.00    0.98
   2   6 -10   13.34    2.03
  -2  -6  10    0.03    2.60
  -6  -4 -11   96.85    7.29
  -6  -4 -11   90.62    3.66
   6   4  11   88.00    3.76
   6   4  11   87.65    4.43
  -5  -3 -13   35.64    3.28
  -5  -3 -13   31.99    1.72
   5   3  13   31.45    2.52
   5   3  13   35.92    2.90
   4  -3 -12   39.18    2.39
   4  -3 -12   34.94    3.53
   5  -5  -8    4.11    2.48
   5  -5  -8    4.37    2.37
  -5   1 -13   89.15    3.91
  -5   1 -13   82.14    4.44
   1   4 -13   70.47    3.69
   1   4 -13   65.20    4.01
   8   0  -5   55.81    3.51
  -8   0   5   61.94    3.62
   7   4   9    2.27    1.30
  -7  -4  -9    1.96    1.15
  -7  -4  -9    2.07    2.62
   7   4   9    2.15    1.41
   3  -8   0   68.96    5.24
   3  -8   0   71.67    5.38
  -7  -5   4    5.83    1.60
   7   5  -4    6.24    1.90
  -7  -5   4    5.58    2.37
   7   5  -4    4.83    1.79
   3  -8  -1   49.69    4.81
   3  -8  -1   57.77    3.46
  -4  -7  -9   21.72    3.70
   4   7   9   22.36    2.43
   4   7   9   23.20    2.49
  -4  -7  -9   22.31    4.21
   4   6  11    9.73    1.91
  -4  -6 -11   10.21    3.49
   4   6  11   12.20    2.66
  -4  -6 -11   11.21    1.81
   4  -6  -8    0.94    1.93
   4  -6  -8    1.16    1.24
  -7  -3   7    9.29    2.60
  -7  -3   7    8.96    1.45
   7   3  -7    9.18    2.73
   7   3  -7   10.59    1.88
   4   0 -13   39.37    2.80
   4   0 -13   41.05    2.15
   4   0 -13   44.38    3.25
   4   0 -13   38.87    1.87
  -6  -7  -4   28.96    2.67
   6   7   4   31.37    4.48
   6   7   4   29.73    3.05
  -6  -7  -4   28.94    3.05
  -6  -6  -8   15.12    2.58
   6   6   8   11.59    3.38
   6   6   8   15.23    3.40
  -6  -6  -8   12.95    2.04
   3   8   7   18.85    2.28
  -3  -8  -7   14.10    2.33
  -3  -8  -7   14.21    3.39
   3   8   7   16.41    2.02
  -6   2 -11    0.26    2.11
  -6   2 -11   11.61    2.52
   3   5  13   16.81    2.07
  -3  -5 -13   16.51    2.51
  -3  -5 -13   16.34    1.74
   3   5  13   14.42    2.17
   7  -3  -6   26.13    2.54
   7  -3  -6   24.25    2.34
   7   6   4   -0.55    2.03
   7   6   4    1.27    1.27
  -7  -6  -4    0.63    1.33
  -7  -6  -4    1.04    1.14
  -6   5  -6    0.87    0.95
   6  -5   6    1.33    1.17
  -6   5  -6    0.15    1.09
   6  -5   6    0.67    1.18
   0  -6 -12   13.17    2.25
   0  -6 -12   10.13    2.93
   0   6  12   11.20    1.64
   0   6  12    7.76    1.99
  -3   5 -11   29.20    2.69
  -3   5 -11   26.53    3.41
  -2   8  -4    0.40    1.00
   2  -8   4    3.67    1.10
   2  -8   4    0.44    0.90
  -2   8  -4    4.83    1.13
  -4   5 -10    7.79    2.07
  -4   5 -10    0.91    1.21
  -3  -4  12   44.92    2.86
   3   4 -12   38.31    3.29
  -2   1 -15   28.32    4.37
  -2   1 -15   33.82    3.71
  -8  -3  -7    1.74    2.14
  -8  -3  -7   -0.13    1.07
   8   3   7    1.59    1.87
   8   3   7    1.90    1.19
  -2   6 -10    3.15    2.06
  -2   6 -10    1.67    1.22
  -1   5 -12    1.90    2.00
  -1   5 -12    0.96    1.15
  -7  -3 -10   -0.56    1.74
   7   3  10    0.11    0.91
  -7  -3 -10   -0.08    1.06
   7   3  10    0.35    0.75
  -3  -1 -15   73.35    4.20
  -3  -1 -15   78.95    3.64
  -4   1 -14   32.49    3.67
  -4   1 -14   32.82    4.48
  -7   2  -9   -0.10    1.83
  -7   2  -9    0.33    1.44
   7  -2   9    2.31    1.08
   7  -2   9    1.85    1.17
   4  -7  -5   19.12    2.48
   4  -7  -5   22.43    3.80
  -6   3 -10   -0.25    0.77
  -6   3 -10    2.25    1.42
   3  -8   1   19.02    3.44
   3  -8   1   23.19    2.36
   7  -4  -4   65.47    3.45
   7  -4  -4   60.05    3.60
  -3  -7 -10   24.97    2.54
   3   7  10   24.30    2.41
  -3  -7 -10   28.11    2.69
   3   7  10   21.19    2.28
   8   1   8    9.17    2.32
  -8  -1  -8   -0.18    2.21
   8   1   8    0.44    2.52
  -8  -1  -8   19.30    2.98
   3  -8  -2   22.51    2.54
   3  -8  -2   19.43    2.43
  -8  -4   2    3.75    1.31
  -8  -4   2    4.14    1.44
   8   4  -2   -0.10    1.50
   8   4  -2    4.74    1.63
  -4  -3  12   55.19    3.06
   4   3 -12   60.08    3.52
  -4   6  -8   -0.13    1.11
  -4   6  -8    0.27    0.98
   7   4  -6   84.30    4.21
   7   4  -6   86.50    4.32
  -7  -4   6   84.54    5.43
  -7  -4   6   89.13    5.12
   4   5 -10    3.94    3.75
  -4  -5  10   16.45    3.11
   4   5 -10   15.62    1.41
  -4  -5  10   17.04    1.34
   4  -1 -13   45.76    2.15
   4  -1 -13   45.29    2.06
   4  -1 -13   47.07    2.29
   4  -1 -13   48.43    2.95
  -6  -5 -10    4.57    1.44
   6   5  10    5.29    1.52
   6   5  10    5.41    1.72
  -6  -5 -10    6.71    3.14
   3   0 -14   15.38    1.58
   3   0 -14   11.70    2.56
   8  -3   1    2.56    1.35
   8  -3   1    2.17    2.03
  -5  -6 -10    8.14    1.78
   5   6  10    7.66    3.02
   5   6  10   10.34    1.84
  -5  -6 -10   10.91    3.54
   4  -5 -10   27.30    2.52
  -1  -8  -8    0.25    1.95
   1   8   8    6.08    1.82
   1   8   8    6.72    2.45
  -1  -8  -8    6.70    2.81
  -8   1  -7    0.28    1.74
  -8   1  -7    0.23    1.91
   8  -1   7    5.33    1.11
   8  -1   7    0.52    1.15
  -5  -6   7   30.47    2.52
   5   6  -7   23.89    3.47
  -5  -6   7   25.45    2.04
   5   6  -7   28.45    3.12
   1   5 -12   21.19    2.27
   1   5 -12   17.60    3.90
  -4  -3 -14   25.95    2.96
   4   3  14   24.60    2.67
  -6  -7   1    3.58    2.17
  -6  -7   1    2.50    1.40
   6   7  -1    4.04    1.66
   6   7  -1    1.10    1.57
   7  -1  -8   10.62    1.94
   7  -1  -8   11.15    1.72
  -7   1 -10    0.44    0.61
   7  -1  10   -0.48    0.63
  -7   1 -10   -0.22    0.73
   7  -1  10    0.14    0.68
   8  -3   0   18.70    2.34
   8  -3   0   23.75    3.37
   5  -6   6   17.71    1.60
  -5   6  -6   20.25    1.48
   5  -6   6   18.10    1.56
  -5   6  -6   19.19    1.57
   2  -3 -14   42.07    3.12
   2  -3 -14   44.60    1.95
   2  -3 -14   42.03    2.22
   2  -3 -14   42.49    2.27
  -1  -3 -15   39.95    2.98
  -1  -3 -15   39.38    3.36
   3   4  14   11.11    1.22
  -3  -4 -14   12.50    3.60
  -3  -4 -14    9.34    2.03
   3   4  14   17.07    2.09
  -2   4 -13    0.75    1.05
  -2   4 -13    0.52    1.21
   8  -3   2  160.95    7.15
   8  -3   2  145.11    7.25
   8   3  -4    4.25    1.60
   8   3  -4   -0.67    2.16
  -8  -3   4    3.06    1.77
  -8  -3   4    4.35    1.48
  -5  -4  10   20.92    1.67
   5   4 -10   24.88    3.88
   5   4 -10   20.83    2.75
  -5  -4  10   22.24    2.14
  -3   0 -15   71.54    5.98
  -3   0 -15   71.62    3.58
  -1   8   7    2.78    2.57
   1  -8  -7    8.02    1.94
   4   1 -13    1.02    1.38
   4   1 -13    0.08    0.94
   4   1 -13    0.39    0.85
   4   1 -13    0.56    0.53
  -7  -6   1    9.56    1.90
  -7  -6   1   10.98    1.92
   7   6  -1    8.37    2.22
   7   6  -1   10.46    2.22
  -3  -5  11   -0.33    0.86
   3   5 -11    0.02    1.05
   3  -1 -14    6.25    1.64
   3  -1 -14    3.05    0.84
   3  -1 -14    2.95    1.48
   3  -1 -14    2.95    0.84
   6   5  -7   10.91    2.17
  -6  -5   7   10.46    2.62
   6   5  -7    8.02    2.79
  -6  -5   7    7.69    1.56
   1   3 -14    1.41    1.13
   1   3 -14    0.57    1.25
   1   1 -15   11.12    2.04
   1   1 -15   11.88    1.76
  -8  -2  -8    8.17    3.15
   8   2   8    7.64    1.77
   8   2   8    9.40    1.64
  -8  -2  -8   -0.24    2.27
   1  -2 -15   23.33    2.12
   1  -2 -15   24.76    2.61
   6   6  -5   77.86    4.46
   6   6  -5   74.56    4.02
  -6  -6   5   68.96    4.90
  -6  -6   5   79.43    3.94
   1  -5 -13    0.13    0.66
   1  -5 -13    0.22    0.71
   1  -5 -13   -0.48    1.18
   1  -5 -13    0.06    0.57
  -2  -8  -8    9.20    2.61
   2   8   8    0.03    2.37
  -2  -8  -8   10.88    2.06
   2   8   8   10.52    1.87
  -8  -2   5    2.72    0.87
  -8  -2   5    2.44    1.37
   8   2  -5    2.03    1.51
   8   2  -5    2.49    1.74
  -6  -2  10    1.42    1.50
  -6  -2  10    2.22    1.12
   6   2 -10    2.86    1.82
   6   2 -10    2.11    1.20
   6   3  12   28.92    2.83
  -6  -3 -12   32.63    3.25
  -6  -3 -12   28.68    2.71
   6   3  12   28.30    2.71
   4   8   6    0.00    1.76
  -4  -8  -6    8.85    1.87
  -4  -8  -6    7.64    2.75
   4   8   6    6.93    1.80
  -3  -2 -15    0.88    2.33
  -3  -2 -15    1.75    1.17
  -7  -2   8    0.17    1.59
   7   2  -8   -0.85    1.48
   7   2  -8    0.75    1.10
  -7  -2   8    1.37    0.70
   5   0 -12   71.76    3.73
   5   0 -12   76.15    3.11
   5   0 -12   71.74    2.93
   5   0 -12   72.12    2.81
   2  -7  -9  152.60    6.17
   2  -7  -9  133.90    5.85
   0  -8   6   10.28    1.66
   0  -8   6    6.63    1.27
   0   8  -6    8.41    1.25
   0   8  -6   10.35    1.98
   1   9   1    0.02    1.67
  -1  -9  -1    0.81    0.87
   1   9   1    0.31    1.03
  -1  -9  -1    1.34    1.21
  -2   3 -14  101.15    5.05
  -2   3 -14  116.35    4.60
   5  -6  -6   13.25    2.09
   5  -6  -6   11.40    3.25
   3   3 -13   64.50    3.48
   3   3 -13   65.04    3.73
   1   8  -6    9.70    1.97
  -1  -8   6   -0.06    1.57
   1   8  -6    9.28    1.86
  -1  -8   6    6.71    1.19
  -6  -7  -5   11.44    3.11
  -6  -7  -5   12.12    3.63
   6   7   5   10.53    3.44
   6   7   5   10.95    2.30
   4  -7   5    0.25    1.10
   4  -7   5    0.68    1.16
  -4   7  -5    0.30    0.66
  -4   7  -5    0.15    1.03
   2  -6 -11   27.86    2.67
   2  -6 -11   31.04    2.77
   6  -3  -9   66.92    3.68
  -2   7  -8    3.67    2.02
  -2   7  -8    3.08    2.16
  -8   0  -8    2.13    1.28
  -8   0  -8    0.52    1.12
   8   0   8    0.51    0.96
   8   0   8    0.00    0.78
   6  -6   0   13.16    3.07
   6  -6   0   13.89    3.04
   3  -8   2   -0.58    0.94
   3  -8   2   -0.12    1.54
  -1  -9  -2    5.98    1.94
  -1  -9  -2    8.32    1.42
   1   9   2    4.95    2.52
   1   9   2    8.04    2.63
   7   6   5    8.26    1.96
  -7  -6  -5    6.60    3.44
   7   6   5    7.78    2.08
  -7  -6  -5    6.72    1.81
   3  -8  -3   13.64    3.29
   8   4   6    5.03    1.67
  -8  -4  -6    4.21    1.91
  -8  -4  -6    5.45    2.33
   8   4   6    3.39    1.74
   8  -3  -1   27.21    3.98
  -3  -6 -12    8.25    2.03
  -3  -6 -12    8.10    2.46
   3   6  12    6.26    1.46
   6  -6   1    1.69    1.27
   0   0   0    0.00    0.00
_computing_structure_solution     'SHELXT 2014/5 (Sheldrick, 2014)'
;
_shelx_hkl_checksum     87670
_shelx_res_file
;
TITL User-defined
    CIF.res
    created by SHELXL-2018/3 at 11:20:45 on 31-Jan-2025
REM  Yadorkari-X generated
CELL 0.71075 6.8860 6.9450 12.0366 85.5429 84.3712 83.9811
ZERR 1.0 0.0010 0.0010 0.0015 0.0046 0.0045 0.0049
LATT 1
REM  SPGR P-1 triclinic
SFAC C H Co N O
UNIT 18 28 1 2 12
SIZE 0.25 0.25 0.10
TEMP -163.0
L.S. 50
FMAP 2
PLAN -50
ACTA
CONF
HTAB
LIST 4
WPDB -1
BOND $H
MERG 2
OMIT    0    8    4
OMIT    7   -1    9
OMIT    7    0   10
EQIV $1 1-X, 2-Y, 1-Z
EQIV $2 2-X, 1-Y, 1-Z
EQIV $3 1-X, 1-Y, 1-Z
HTAB O3 O1
HTAB C7 O4_$1
HTAB O4 O6
HTAB O4 O2_$2
HTAB O5 O2_$3
HTAB O5 O6_$1
WGHT    0.045600    0.102900
FVAR       0.64961
CO1   3    0.500000    0.500000    0.500000    10.50000    0.01037    0.02391 =
         0.00905   -0.00044    0.00171   -0.00095
O1    5    0.673056    0.467994    0.350202    11.00000    0.01309    0.03145 =
         0.01116   -0.00105    0.00272    0.00025
O2    5    0.960076    0.333483    0.403628    11.00000    0.01251    0.03593 =
         0.01311    0.00258    0.00079   -0.00047
O3    5    0.623847    0.543039    0.146355    11.00000    0.01058    0.03202 =
         0.01020   -0.00151    0.00250   -0.00083
H3    2    0.597470    0.534912    0.211045    11.00000    0.03027
O4    5    0.665790    0.720054    0.535286    11.00000    0.01283    0.02690 =
         0.01749   -0.00319   -0.00098   -0.00010
O5    5    0.305725    0.699994    0.415162    11.00000    0.01418    0.02767 =
         0.01614    0.00242    0.00180   -0.00037
O6    5    0.502384    0.987235    0.682578    11.00000    0.02472    0.02755 =
         0.02730   -0.00186    0.00601   -0.00202
N1    4    0.223278    1.017670    0.800101    11.00000    0.02681    0.02176 =
         0.02315   -0.00236    0.00584   -0.00442
C1    1    0.856130    0.412091    0.330483    11.00000    0.01329    0.02064 =
         0.01309   -0.00283    0.00177   -0.00458
C2    1    0.818609    0.500969    0.127071    11.00000    0.01115    0.01759 =
         0.01392   -0.00360    0.00246   -0.00340
C3    1    0.940736    0.442281    0.211774    11.00000    0.01286    0.01725 =
         0.01205   -0.00271    0.00228   -0.00234
C4    1    1.145405    0.408848    0.183531    11.00000    0.01333    0.02149 =
         0.01337   -0.00089   -0.00078   -0.00242
AFIX  43
H4    2    1.229079    0.371976    0.241383    11.00000   -1.20000
AFIX   0
C5    1    1.225987    0.428198    0.075174    11.00000    0.01096    0.02173 =
         0.01524   -0.00267    0.00095   -0.00173
AFIX  43
H5    2    1.363922    0.406279    0.058549    11.00000   -1.20000
AFIX   0
C6    1    1.102187    0.481312   -0.012500    11.00000    0.01222    0.01653 =
         0.01279   -0.00291    0.00164   -0.00285
C7    1    0.321938    1.021675    0.700105    11.00000    0.02718    0.02524 =
         0.02222   -0.00091    0.00213   -0.00489
AFIX  43
H7    2    0.249193    1.053293    0.636960    11.00000   -1.20000
AFIX   0
C8    1    0.011527    1.058688    0.814761    11.00000    0.02721    0.03036 =
         0.04634   -0.00983    0.01305   -0.00848
AFIX 137
H8A   2   -0.039095    1.089840    0.741516    11.00000   -1.20000
H8B   2   -0.022584    1.169262    0.861194    11.00000   -1.20000
H8C   2   -0.046646    0.944645    0.851466    11.00000   -1.20000
AFIX   0
C9    1    0.325671    0.972550    0.900748    11.00000    0.05038    0.02907 =
         0.02196   -0.00139    0.00235    0.00009
AFIX 137
H9A   2    0.299710    1.081591    0.948870    11.00000   -1.20000
H9B   2    0.466950    0.950019    0.879845    11.00000   -1.20000
H9C   2    0.279186    0.855710    0.941191    11.00000   -1.20000
AFIX   0
H1    2    0.619432    0.795450    0.574664    11.00000    0.03449
H2    2    0.768995    0.689586    0.556082    11.00000    0.02834
H6    2    0.214257    0.727666    0.458180    11.00000    0.05682
H10   2    0.351173    0.806380    0.392822    11.00000    0.03677
HKLF 4 1 1 0 0 0 1 0 0 0 1
REM  User-defined
REM wR2 = 0.0743, GooF = S = 1.111, Restrained GooF = 1.111 for all data
REM R1 = 0.0279 for 2413 Fo > 4sig(Fo) and 0.0303 for all 2595 data
REM 173 parameters refined using 0 restraints
END
WGHT      0.0456      0.1029
REM Instructions for potential hydrogen bonds
HTAB O3 O1
HTAB C7 O4_$1
HTAB O4 O6
HTAB O4 O2_$2
HTAB O5 O2_$3
HTAB O5 O6_$1
REM Highest difference peak  0.621,  deepest hole -0.244,  1-sigma level  0.104
Q1    1   1.0000  0.5000  0.0000  10.50000  0.05    0.62
Q2    1   0.8370  0.5471 -0.0266  11.00000  0.05    0.57
Q3    1   0.4399  0.3950  0.4925  11.00000  0.05    0.54
Q4    1   0.9059  0.4263  0.2644  11.00000  0.05    0.51
Q5    1   0.8632  0.5033  0.0627  11.00000  0.05    0.50
Q6    1   1.0370  0.4238  0.2004  11.00000  0.05    0.49
Q7    1   0.8788  0.4834  0.1731  11.00000  0.05    0.47
Q8    1   0.2616  0.9848  0.8354  11.00000  0.05    0.45
Q9    1   0.1315  1.0316  0.8076  11.00000  0.05    0.43
Q10   1   0.5066  0.4611  0.5574  11.00000  0.05    0.42
Q11   1   0.7378  0.5343  0.1425  11.00000  0.05    0.41
Q12   1   0.2650  0.5564  0.6538  11.00000  0.05    0.39
Q13   1   0.3891  0.5147  0.5082  11.00000  0.05    0.38
Q14   1   0.4390  0.9817  0.6753  11.00000  0.05    0.38
Q15   1   0.2715  0.9872  0.7638  11.00000  0.05    0.37
Q16   1   0.2250  1.0741  0.7958  11.00000  0.05    0.35
Q17   1   1.1788  0.4106  0.1314  11.00000  0.05    0.34
Q18   1   0.3900  0.6504  0.4617  11.00000  0.05    0.33
Q19   1   0.6588  0.4972  0.2986  11.00000  0.05    0.31
Q20   1   1.0359  0.3111  0.4034  11.00000  0.05    0.31
Q21   1   0.5317  0.9065  0.7124  11.00000  0.05    0.30
Q22   1   0.9363  0.4135  0.3829  11.00000  0.05    0.30
Q23   1  -0.0635  0.9897  0.7983  11.00000  0.05    0.30
Q24   1  -0.0293  1.1123  0.8164  11.00000  0.05    0.27
Q25   1   0.5525  0.9353  0.6670  11.00000  0.05    0.27
Q26   1   0.9402  0.3120  0.4378  11.00000  0.05    0.27
Q27   1   1.2573  0.3812  0.0629  11.00000  0.05    0.25
Q28   1   0.6181  0.5595  0.0999  11.00000  0.05    0.24
Q29   1   1.1589  0.3660  0.2007  11.00000  0.05    0.23
Q30   1   0.6726  0.6404  0.1353  11.00000  0.05    0.22
Q31   1   0.1628  0.9819  0.8955  11.00000  0.05    0.22
Q32   1   0.2627  0.6019  0.4202  11.00000  0.05    0.21
Q33   1   0.3943  0.8584  0.8927  11.00000  0.05    0.21
Q34   1   0.1622  0.9403  1.0351  11.00000  0.05    0.20
Q35   1   0.1986  0.9420  0.9666  11.00000  0.05    0.20
Q36   1   0.1722  1.0758  0.6408  11.00000  0.05    0.18
Q37   1   0.3898  0.2707  0.5108  11.00000  0.05    0.18
Q38   1   0.0784  0.9986  1.0168  11.00000  0.05    0.18
Q39   1   0.6603  0.9580  0.5280  11.00000  0.05    0.17
Q40   1   0.5700  0.4380  0.1283  11.00000  0.05    0.16
Q41   1   0.7508  0.8468  0.5350  11.00000  0.05    0.15
Q42   1   1.2415  0.2769  0.2621  11.00000  0.05    0.15
Q43   1  -0.0271  1.0195  0.9217  11.00000  0.05    0.14
Q44   1  -0.0903  1.0671  0.9016  11.00000  0.05    0.14
Q45   1   0.6455  0.7846  0.7435  11.00000  0.05    0.13
Q46   1   0.2748  1.0768  0.6723  11.00000  0.05    0.13
Q47   1   0.3938  1.0756  0.9035  11.00000  0.05    0.13
Q48   1   0.4359  0.5640  0.2998  11.00000  0.05    0.13
Q49   1   0.5045  0.6026  0.2858  11.00000  0.05    0.12
Q50   1   0.0700  1.0540  0.6025  11.00000  0.05    0.11
;
_shelx_res_checksum     22031
