# Supplementary material for: Crystal structure of catena-poly[[[tetra­aquacobalt(II)]-μ2-1,5-di­hydroxy­naphthalene-2,6-di­carboxyl­ato] di­methyl­formamide disolvate]
Source: Acta Crystallogr E Crystallogr Commun. 2025 Feb 7;81(Pt 3):204–7. doi: 10.1107/S2056989025000982 (PMC11891581; doi:10.1107/S2056989025000982)
Supplement: Supplementary file 2 [file e-81-00204-Isup2.hkl]

data_I                                                                          
_shelx_title ' User-defined'                                                    
_shelx_refln_list_code          4                                               
_shelx_F_calc_maximum      132.76                                               
_exptl_crystal_F_000       273.00                                               
_reflns_d_resolution_high  0.7702                                               
                                                                                
loop_                                                                           
 _space_group_symop_operation_xyz                                               
 'x, y, z'                                                                      
 '-x, -y, -z'                                                                   
                                                                                
_cell_length_a     6.8860                                                       
_cell_length_b     6.9450                                                       
_cell_length_c    12.0366                                                       
_cell_angle_alpha  85.543                                                       
_cell_angle_beta   84.371                                                       
_cell_angle_gamma  83.981                                                       
                                                                                
_shelx_F_squared_multiplier     1.000                                           
                                                                                
loop_                                                                           
 _refln_index_h                                                                 
 _refln_index_k                                                                 
 _refln_index_l                                                                 
 _refln_F_squared_calc                                                          
 _refln_F_squared_meas                                                          
 _refln_F_squared_sigma                                                         
 _refln_observed_status                                                         
   2   0   0          0.92          3.10         0.47 o                         
   3   0   0        119.02         98.75         2.99 o                         
   4   0   0        206.53        171.78         3.83 o                         
   5   0   0        527.59        509.87         9.51 o                         
   6   0   0        982.45        971.68        16.43 o                         
   7   0   0        308.57        294.93         4.28 o                         
   8   0   0         33.25         36.91         2.22 o                         
  -8   1   0        128.56        122.25         5.55 o                         
  -7   1   0         27.94         32.35         1.62 o                         
  -6   1   0         56.11         61.15         2.15 o                         
  -5   1   0          7.67          8.97         0.85 o                         
  -4   1   0          4.91         13.23         0.80 o                         
  -3   1   0        181.60        153.37         2.22 o                         
  -2   1   0        256.41        242.95         2.76 o                         
  -1   1   0          2.13          5.14         0.38 o                         
   1   1   0         69.59         80.93         1.92 o                         
   2   1   0         10.17         14.73         1.10 o                         
   3   1   0        447.63        427.56         4.66 o                         
   4   1   0        622.37        741.39         7.52 o                         
   5   1   0        378.75        383.29         5.06 o                         
   6   1   0        140.01        153.64         3.00 o                         
   7   1   0        249.31        243.56         4.30 o                         
   8   1   0          1.57          0.36         1.02 o                         
  -8   2   0        263.01        197.98        78.32 o                         
  -7   2   0         63.28         62.71         1.43 o                         
  -6   2   0        197.01        187.42         2.72 o                         
  -5   2   0         20.73         21.22         1.12 o                         
  -4   2   0        682.18        676.74         6.29 o                         
  -3   2   0        700.26        715.74        13.49 o                         
  -2   2   0        706.88        677.71         8.81 o                         
  -1   2   0        559.34        525.19         4.88 o                         
   0   2   0       9612.44      12504.87       161.47 o                         
   1   2   0        449.75        455.08         5.78 o                         
   2   2   0        134.20        127.94         2.43 o                         
   3   2   0       1316.52       1403.11        14.29 o                         
   4   2   0          1.24          0.44         0.56 o                         
   5   2   0        360.76        366.34         5.84 o                         
   6   2   0        265.29        280.64         4.57 o                         
   7   2   0        663.78        626.82         9.28 o                         
   8   2   0         49.46         61.72         2.70 o                         
  -8   3   0         45.59         48.86         5.98 o                         
  -7   3   0         10.21         15.83         2.78 o                         
  -6   3   0          0.94          0.96         0.29 o                         
  -5   3   0         67.84         64.21         0.98 o                         
  -4   3   0         18.86         16.32         0.50 o                         
  -3   3   0        264.37        251.95         2.46 o                         
  -2   3   0        169.53        149.80         2.76 o                         
  -1   3   0        424.94        404.26         6.29 o                         
   0   3   0         15.37         20.68         1.68 o                         
   1   3   0         11.04          9.84         0.92 o                         
   2   3   0        305.80        302.74         3.57 o                         
   3   3   0        851.93        865.39        10.11 o                         
   4   3   0        205.61        230.42         3.36 o                         
   5   3   0          3.38          3.65         1.29 o                         
   6   3   0         31.70         33.80         1.91 o                         
   7   3   0        265.82        260.35         5.41 o                         
   8   3   0         68.41         76.19         3.89 o                         
  -7   4   0        100.36        103.48         5.33 o                         
  -6   4   0        182.43        174.93         6.65 o                         
  -5   4   0        310.51        311.67         6.74 o                         
  -4   4   0        166.74        169.59         3.50 o                         
  -3   4   0         57.81         48.87         2.38 o                         
  -2   4   0         48.55         44.40         0.92 o                         
  -1   4   0       1279.65       1246.38        13.38 o                         
   0   4   0       2372.01       2472.89        26.36 o                         
   1   4   0        901.87        873.43         9.43 o                         
   2   4   0         14.95         13.92         1.06 o                         
   3   4   0         26.90         35.01         1.74 o                         
   4   4   0         72.00         67.93         2.59 o                         
   5   4   0        267.25        268.55         5.04 o                         
   6   4   0        327.61        332.18         5.53 o                         
   7   4   0        470.41        461.13         8.82 o                         
   8   4   0         25.41         20.62         6.20 o                         
  -6   5   0         10.51          8.85         2.66 o                         
  -5   5   0        109.85        105.87         4.09 o                         
  -4   5   0         51.29         48.92         2.02 o                         
  -3   5   0          3.45          2.21         0.66 o                         
  -2   5   0        114.53        110.27         1.99 o                         
  -1   5   0        303.87        302.74         3.71 o                         
   0   5   0        161.61        160.49         2.90 o                         
   1   5   0          2.33          2.37         0.92 o                         
   2   5   0         91.82         90.34         2.64 o                         
   3   5   0         27.91         29.94         2.88 o                         
   4   5   0         25.47         25.73         2.44 o                         
   5   5   0         77.49         74.44         3.26 o                         
   6   5   0        213.76        217.96         5.29 o                         
   7   5   0         84.18         85.95         3.56 o                         
  -6   6   0         30.00         32.08         5.12 o                         
  -5   6   0         35.31         35.75         3.69 o                         
  -4   6   0        217.61        223.26         7.03 o                         
  -3   6   0        109.11        102.68         2.03 o                         
  -2   6   0        143.10        146.05         2.74 o                         
  -1   6   0        143.96        147.93         2.94 o                         
   0   6   0        271.38        283.71         4.47 o                         
   1   6   0        273.99        272.79         6.56 o                         
   2   6   0         65.65         68.15         2.50 o                         
   3   6   0         13.03         16.67         1.63 o                         
   4   6   0         71.78         71.35         3.08 o                         
   5   6   0        230.62        230.27        10.97 o                         
   6   6   0         96.18        100.41         3.76 o                         
   7   6   0        274.79        277.45         6.82 o                         
  -4   7   0        121.16        120.07         5.95 o                         
  -3   7   0         62.23         59.74         1.74 o                         
  -2   7   0        113.07        114.34         2.44 o                         
  -1   7   0          0.95          1.37         1.06 o                         
   0   7   0         12.63         10.94         1.40 o                         
   1   7   0          5.50          5.07         1.12 o                         
   2   7   0        234.48        242.95         5.02 o                         
   3   7   0         53.71         56.60         2.63 o                         
   4   7   0          0.83          1.29         1.37 o                         
   5   7   0          3.38          1.32         1.71 o                         
   6   7   0         20.69         22.92         3.21 o                         
  -3   8   0        168.99        166.60         8.90 o                         
  -2   8   0         10.11          6.49         2.58 o                         
  -1   8   0         37.04         42.73         7.11 o                         
   0   8   0         13.90         10.87         2.53 o                         
   1   8   0        151.45        154.15         4.05 o                         
   2   8   0         22.45         24.14         2.36 o                         
   3   8   0         87.74         96.17         4.92 o                         
   4   8   0          5.81          6.88         2.06 o                         
  -4  -8   1          8.82          7.54         1.76 o                         
  -3  -8   1         59.19         65.93         3.12 o                         
  -2  -8   1         82.38         90.91         3.53 o                         
  -1  -8   1         41.57         47.61         4.77 o                         
   0  -8   1         11.40         10.39         3.11 o                         
   1  -8   1         49.17         50.83         2.43 o                         
   2  -8   1          6.29          3.22         1.19 o                         
   3  -8   1         51.42         52.20         4.94 o                         
  -6  -7   1          5.97          6.45         1.94 o                         
  -5  -7   1         44.75         42.82         2.86 o                         
  -4  -7   1         56.37         57.45         2.85 o                         
  -3  -7   1         86.95         89.30         2.88 o                         
  -2  -7   1        192.77        191.23         5.37 o                         
  -1  -7   1         99.04        108.42         3.00 o                         
   0  -7   1          0.39         -0.15         0.74 o                         
   1  -7   1         21.65         22.31         1.92 o                         
   2  -7   1         98.10         96.06         2.49 o                         
   3  -7   1          4.62          4.05         1.19 o                         
   4  -7   1        249.45        246.60        18.09 o                         
  -7  -6   1         24.99         23.69         2.43 o                         
  -6  -6   1        111.82        110.23         4.72 o                         
  -5  -6   1         32.05         33.20         2.91 o                         
  -4  -6   1        193.18        194.92         4.58 o                         
  -3  -6   1         26.63         26.11         1.86 o                         
  -2  -6   1        230.79        228.67         3.88 o                         
  -1  -6   1          8.02          8.66         1.32 o                         
   0  -6   1        197.92        196.91         7.73 o                         
   1  -6   1         38.30         38.58         1.61 o                         
   2  -6   1         56.44         63.42         1.66 o                         
   3  -6   1          2.29          2.69         0.80 o                         
   4  -6   1        373.56        352.15        10.69 o                         
   5  -6   1         26.72         27.92         2.87 o                         
   6  -6   1          4.00          4.00         3.01 o                         
  -7  -5   1         11.05         12.65         1.89 o                         
  -6  -5   1        162.68        165.65         4.26 o                         
  -5  -5   1        290.80        286.49         6.01 o                         
  -4  -5   1        141.86        152.50         3.71 o                         
  -3  -5   1          1.75          3.12         0.92 o                         
  -2  -5   1         19.81         21.45         1.36 o                         
  -1  -5   1        566.29        570.15         6.81 o                         
   0  -5   1        397.40        400.58         5.13 o                         
   1  -5   1        100.79         89.02         2.19 o                         
   2  -5   1          1.21          1.45         0.59 o                         
   3  -5   1         46.08         45.40         2.37 o                         
   4  -5   1         98.13         97.76         3.15 o                         
   5  -5   1        255.82        232.15         6.27 o                         
   6  -5   1         65.76         66.02         5.37 o                         
  -8  -4   1         42.18         44.14         2.88 o                         
  -7  -4   1          2.41          1.05         1.35 o                         
  -6  -4   1        413.60        406.22         6.69 o                         
  -5  -4   1        163.16        155.47         3.93 o                         
  -4  -4   1        386.45        381.35         5.47 o                         
  -3  -4   1        124.88        125.85         2.44 o                         
  -2  -4   1         25.41         23.39         1.79 o                         
  -1  -4   1        127.47        121.36         2.41 o                         
   0  -4   1        867.10        879.68         9.41 o                         
   1  -4   1        441.43        443.91         5.25 o                         
   2  -4   1          0.73          0.72         0.41 o                         
   3  -4   1         11.97         12.26         0.84 o                         
   4  -4   1        154.15        159.29         2.67 o                         
   5  -4   1        444.84        427.16         8.36 o                         
   6  -4   1        155.09        160.14         5.74 o                         
   7  -4   1         76.34         79.09         4.06 o                         
  -8  -3   1         92.48         89.22         4.00 o                         
  -7  -3   1          5.61          6.06         1.34 o                         
  -6  -3   1         33.43         33.55         1.95 o                         
  -5  -3   1        347.89        353.31         5.24 o                         
  -4  -3   1        159.23        162.48         3.07 o                         
  -3  -3   1        727.51        701.08         7.91 o                         
  -2  -3   1         15.03         11.18         1.01 o                         
  -1  -3   1        974.25        957.80         9.34 o                         
   0  -3   1          7.83          9.12         0.74 o                         
   1  -3   1         43.10         38.29         0.87 o                         
   2  -3   1        195.97        178.90         2.53 o                         
   3  -3   1        700.66        698.92         6.65 o                         
   4  -3   1         89.41         88.43         1.46 o                         
   5  -3   1        207.50        218.59         3.67 o                         
   6  -3   1        210.61        200.45         4.76 o                         
   7  -3   1         40.43         47.14         4.09 o                         
   8  -3   1          5.98          5.70         2.66 o                         
  -8  -2   1         25.89         21.23         3.02 o                         
  -7  -2   1          1.39          0.60         1.03 o                         
  -6  -2   1        291.29        265.14         5.08 o                         
  -5  -2   1        458.43        465.63         6.85 o                         
  -4  -2   1        886.46        911.41         9.82 o                         
  -3  -2   1       1377.19       1358.70        18.07 o                         
  -2  -2   1        239.73        251.67         2.91 o                         
  -1  -2   1        504.45        458.17         5.80 o                         
   0  -2   1          2.67          4.22         0.79 o                         
   1  -2   1        598.86        598.84         6.21 o                         
   2  -2   1       2893.77       3343.87        82.17 o                         
   3  -2   1        714.79        678.81         6.09 o                         
   4  -2   1        264.88        264.93         3.63 o                         
   5  -2   1         27.26         33.43         1.04 o                         
   6  -2   1        111.56        117.75         5.34 o                         
   7  -2   1         67.78         64.57         1.51 o                         
   8  -2   1        158.55        139.43        80.02 o                         
  -8  -1   1          3.81          3.85         1.16 o                         
  -7  -1   1         16.37         23.64         1.85 o                         
  -6  -1   1        526.64        496.06        12.44 o                         
  -5  -1   1        769.44        769.45        15.32 o                         
  -4  -1   1        492.23        524.61         6.47 o                         
  -3  -1   1        347.55        449.85         6.09 o                         
  -2  -1   1        137.08        124.44         1.87 o                         
  -1  -1   1        785.34        763.12         7.29 o                         
   0  -1   1       1075.86       1223.35        26.58 o                         
   1  -1   1         16.37         17.51         0.59 o                         
   2  -1   1       1073.16       1164.54        18.16 o                         
   3  -1   1        619.04        627.95         5.84 o                         
   4  -1   1        302.23        267.21         3.04 o                         
   5  -1   1         68.41         67.26         2.12 o                         
   6  -1   1        199.08        191.69         3.09 o                         
   7  -1   1         44.48         49.95         1.86 o                         
   8  -1   1         32.51         36.12         1.97 o                         
  -8   0   1          4.39          4.03         1.32 o                         
  -7   0   1          1.53          5.31         1.25 o                         
  -6   0   1       1192.63       1087.64        23.90 o                         
  -5   0   1        862.61        891.29        13.15 o                         
  -4   0   1        976.27       1027.86        10.16 o                         
  -3   0   1        182.65        233.14         2.69 o                         
  -2   0   1        297.17        319.32         2.83 o                         
  -1   0   1         19.14         19.09         0.76 o                         
   1   0   1       7811.93       9576.46       143.00 o                         
   2   0   1        935.57        980.59         8.34 o                         
   3   0   1         52.49         41.16         1.01 o                         
   4   0   1        137.70        141.54         3.28 o                         
   5   0   1        756.03        730.72        16.52 o                         
   6   0   1        174.55        181.14         4.94 o                         
   7   0   1        169.65        156.36         3.25 o                         
   8   0   1          2.42          3.29         1.18 o                         
  -8   1   1        117.91        123.70         5.31 o                         
  -7   1   1          0.83          1.81         0.64 o                         
  -6   1   1        450.49        418.31        10.70 o                         
  -5   1   1        229.10        244.04         3.86 o                         
  -4   1   1        953.70       1039.52        11.57 o                         
  -3   1   1       1045.47       1282.99        12.10 o                         
  -2   1   1        605.85        554.97         5.44 o                         
  -1   1   1        793.02        746.98         9.29 o                         
   0   1   1         26.70         21.79         1.92 o                         
   1   1   1       1811.24       2192.49        24.67 o                         
   2   1   1         14.74         13.92         1.26 o                         
   3   1   1        235.26        223.08         2.97 o                         
   4   1   1        314.18        301.56         6.54 o                         
   5   1   1        353.02        331.93         9.34 o                         
   6   1   1        135.71        134.43         3.03 o                         
   7   1   1         47.26         46.89         2.25 o                         
   8   1   1          9.53          5.75         1.48 o                         
  -8   2   1         82.32         84.18         5.17 o                         
  -7   2   1          2.30          2.89         1.04 o                         
  -6   2   1        123.21        108.87         1.64 o                         
  -5   2   1        526.54        530.41         5.11 o                         
  -4   2   1       1045.28       1071.60        18.40 o                         
  -3   2   1        839.63        774.50         7.64 o                         
  -2   2   1        233.74        264.56         4.46 o                         
  -1   2   1         79.43         72.94         1.31 o                         
   0   2   1       4202.23       5260.38       125.82 o                         
   1   2   1      17626.11      22985.33       403.93 o                         
   2   2   1       2414.50       2480.59        29.61 o                         
   3   2   1       1068.88       1036.15        10.81 o                         
   4   2   1         36.83         40.45         1.30 o                         
   5   2   1         93.64         84.75         2.01 o                         
   6   2   1          9.85         10.74         1.47 o                         
   7   2   1        248.62        240.82         4.94 o                         
   8   2   1        115.10        117.90         3.56 o                         
  -8   3   1         53.71         64.48         9.43 o                         
  -7   3   1         63.55         72.08         5.34 o                         
  -6   3   1         62.83         69.23         4.81 o                         
  -5   3   1        160.09        173.17         4.45 o                         
  -4   3   1        228.26        236.55         8.52 o                         
  -3   3   1          0.92          2.13         1.32 o                         
  -2   3   1        112.22        101.21         1.08 o                         
  -1   3   1        106.94        105.02         1.46 o                         
   0   3   1        541.73        633.63         8.59 o                         
   1   3   1       2727.69       2960.91        30.60 o                         
   2   3   1        638.85        579.90         6.26 o                         
   3   3   1        240.23        243.73         3.76 o                         
   4   3   1        381.78        417.19         6.18 o                         
   5   3   1        175.73        182.20         3.46 o                         
   6   3   1         32.31         29.02         2.02 o                         
   7   3   1         59.82         59.77         2.46 o                         
   8   3   1        203.74        208.01         5.00 o                         
  -7   4   1        140.43        143.93         5.49 o                         
  -6   4   1        159.05        163.71         7.26 o                         
  -5   4   1        525.28        507.82        25.46 o                         
  -4   4   1         69.53         79.39         6.94 o                         
  -3   4   1        119.28        104.43         1.93 o                         
  -2   4   1         94.84        102.95         1.32 o                         
  -1   4   1        132.37        123.19         1.85 o                         
   0   4   1          0.89          1.32         0.61 o                         
   1   4   1       4885.19       5560.26        66.25 o                         
   2   4   1        822.35        808.55         8.98 o                         
   3   4   1         18.67         15.30         1.23 o                         
   4   4   1        316.25        326.33         4.69 o                         
   5   4   1          0.54          0.48         0.80 o                         
   6   4   1         68.41         73.03         2.74 o                         
   7   4   1        107.32        112.44         3.62 o                         
   8   4   1        282.09        275.72         7.44 o                         
  -6   5   1        100.23        107.47         6.97 o                         
  -5   5   1         26.63         28.65         2.63 o                         
  -4   5   1         18.31         19.10         2.11 o                         
  -3   5   1         42.78         42.17         1.57 o                         
  -2   5   1         79.73         83.34         1.62 o                         
  -1   5   1        172.58        160.25         7.91 o                         
   0   5   1        396.10        370.64        12.11 o                         
   1   5   1        232.96        242.95         3.62 o                         
   2   5   1          1.12          0.96         0.71 o                         
   3   5   1          9.41          7.70         1.39 o                         
   4   5   1        586.02        593.12         7.96 o                         
   5   5   1          1.11          0.25         0.82 o                         
   6   5   1         49.10         49.46         2.65 o                         
   7   5   1          2.19          1.79         1.37 o                         
  -5   6   1         69.22         73.58         6.48 o                         
  -4   6   1        123.42        127.81         5.85 o                         
  -3   6   1        159.89        154.03         4.05 o                         
  -2   6   1        102.06         99.47         2.01 o                         
  -1   6   1          6.36          5.70         1.09 o                         
   0   6   1         85.87         81.65         2.79 o                         
   1   6   1        894.86        923.92        10.99 o                         
   2   6   1        309.30        306.75         9.10 o                         
   3   6   1         38.98         38.19         1.94 o                         
   4   6   1         88.87         97.22         3.76 o                         
   5   6   1         23.80         16.07         4.01 o                         
   6   6   1         35.58         37.17         3.25 o                         
   7   6   1         34.42         31.53         2.85 o                         
  -4   7   1         52.08         40.98        20.11 o                         
  -3   7   1         75.05         76.32         4.67 o                         
  -2   7   1          6.43          7.64         1.72 o                         
  -1   7   1          4.94          2.61         1.05 o                         
   0   7   1         41.87         44.91         2.03 o                         
   1   7   1         77.77         86.32         2.69 o                         
   2   7   1         15.91         19.99         1.68 o                         
   3   7   1        100.43        106.86         3.60 o                         
   4   7   1         22.79         20.83         4.25 o                         
   5   7   1          2.71          2.00         1.63 o                         
   6   7   1          0.89          0.27         1.19 o                         
  -3   8   1        125.80        131.00         9.57 o                         
  -2   8   1         18.08          4.00         3.30 o                         
  -1   8   1          6.84          6.33         1.83 o                         
   0   8   1         29.83         33.18         1.98 o                         
   1   8   1        189.53        211.62         5.10 o                         
   2   8   1        175.01        187.05         6.05 o                         
   3   8   1         70.03         71.93         3.28 o                         
   4   8   1          1.55          1.33         1.54 o                         
   1   9   1          0.92          1.57         1.30 o                         
  -4  -8   2         38.89         37.94         2.88 o                         
  -3  -8   2         18.81         15.62         2.08 o                         
  -2  -8   2         23.44         24.77         2.17 o                         
  -1  -8   2          3.39          4.95         1.31 o                         
   0  -8   2        121.19        127.71         4.16 o                         
   1  -8   2          8.62          9.51         2.66 o                         
   2  -8   2         71.90         71.59         2.61 o                         
   3  -8   2          0.51         -0.96         1.90 o                         
  -5  -7   2          4.50          4.91         1.78 o                         
  -4  -7   2        148.46        147.30         4.11 o                         
  -3  -7   2         72.01         74.52         3.91 o                         
  -2  -7   2        139.94        146.03         3.54 o                         
  -1  -7   2         56.56         61.26         2.60 o                         
   0  -7   2        225.09        228.81         4.45 o                         
   1  -7   2          1.02          0.33         0.71 o                         
   2  -7   2        219.00        225.79         4.49 o                         
   3  -7   2        214.83        207.75         4.15 o                         
   4  -7   2          2.19          1.40         1.82 o                         
  -6  -6   2        139.97        139.83         4.38 o                         
  -5  -6   2         16.61         18.65         2.02 o                         
  -4  -6   2         64.06         65.53         2.95 o                         
  -3  -6   2          7.91          8.52         1.50 o                         
  -2  -6   2         49.42         48.65         1.98 o                         
  -1  -6   2         37.85         38.21         2.41 o                         
   0  -6   2        180.82        179.96         5.47 o                         
   1  -6   2         27.14         23.16         1.30 o                         
   2  -6   2        208.45        205.65         3.35 o                         
   3  -6   2         65.07         68.65         1.91 o                         
   4  -6   2        264.19        257.74        10.14 o                         
   5  -6   2        132.93        130.10         5.48 o                         
  -7  -5   2         64.00         67.31         3.58 o                         
  -6  -5   2        388.29        391.52         7.00 o                         
  -5  -5   2         39.00         41.04         2.08 o                         
  -4  -5   2        125.56        122.59         3.09 o                         
  -3  -5   2         40.52         41.20         1.94 o                         
  -2  -5   2         63.42         60.01         1.94 o                         
  -1  -5   2        742.18        731.29         9.94 o                         
   0  -5   2       1109.23       1154.18        12.75 o                         
   1  -5   2        153.56        143.07         2.39 o                         
   2  -5   2         56.39         62.17         1.51 o                         
   3  -5   2        211.66        208.39         7.62 o                         
   4  -5   2         25.45         26.51         1.12 o                         
   5  -5   2        452.01        403.53        12.28 o                         
   6  -5   2         87.95         84.86         5.07 o                         
  -8  -4   2          9.92          7.42         2.21 o                         
  -7  -4   2          1.12          1.01         1.31 o                         
  -6  -4   2        105.69        107.38         2.98 o                         
  -5  -4   2        144.42        141.46         3.27 o                         
  -4  -4   2          0.63          1.70         0.90 o                         
  -3  -4   2         43.14         38.35         1.63 o                         
  -2  -4   2          1.04          1.04         0.56 o                         
  -1  -4   2        907.16        855.50         9.94 o                         
   0  -4   2        264.21        246.06         5.94 o                         
   1  -4   2        303.99        296.71        10.23 o                         
   2  -4   2          3.80          3.06         0.59 o                         
   3  -4   2          4.79          7.03         0.64 o                         
   4  -4   2        272.36        278.74         6.35 o                         
   5  -4   2        641.28        651.77        10.00 o                         
   6  -4   2        173.87        168.65         5.77 o                         
   7  -4   2          2.32          0.68         1.61 o                         
  -8  -3   2         86.72         89.55         3.16 o                         
  -7  -3   2         69.15         65.79         2.51 o                         
  -6  -3   2         18.94         21.20         1.82 o                         
  -5  -3   2         82.89         82.37         2.37 o                         
  -4  -3   2        522.98        512.85         6.12 o                         
  -3  -3   2       1416.37       1438.25        15.20 o                         
  -2  -3   2        341.75        317.26         3.70 o                         
  -1  -3   2        337.08        326.48         6.03 o                         
   0  -3   2        918.88        902.21        16.81 o                         
   1  -3   2        628.16        661.45         6.37 o                         
   2  -3   2        567.61        589.52         5.61 o                         
   3  -3   2        145.04        137.86         3.09 o                         
   4  -3   2         64.49         64.45         2.30 o                         
   5  -3   2        253.64        265.67         3.77 o                         
   6  -3   2        323.23        322.09         6.83 o                         
   7  -3   2         31.87         33.32         2.76 o                         
   8  -3   2        293.66        363.86        18.77 o                         
  -8  -2   2         16.15         14.07         2.41 o                         
  -7  -2   2         24.93         25.42         1.82 o                         
  -6  -2   2         69.13         59.46         2.93 o                         
  -5  -2   2        283.13        278.97         4.18 o                         
  -4  -2   2        232.90        219.80         4.07 o                         
  -3  -2   2       1125.01       1094.83        10.80 o                         
  -2  -2   2        280.03        270.03         3.33 o                         
  -1  -2   2          4.06          5.46         0.49 o                         
   0  -2   2        311.00        321.42         2.93 o                         
   1  -2   2        711.62        661.11         5.65 o                         
   2  -2   2       1439.85       1429.07        12.85 o                         
   3  -2   2         74.01         71.66         1.24 o                         
   4  -2   2         71.90         74.10         1.25 o                         
   5  -2   2         12.73         14.28         0.94 o                         
   6  -2   2        150.54        160.10         3.17 o                         
   7  -2   2        103.25        107.67         2.78 o                         
   8  -2   2        261.00        289.63         8.78 o                         
  -8  -1   2         56.87         57.85         2.16 o                         
  -7  -1   2        165.70        150.93         3.02 o                         
  -6  -1   2        127.25        123.32         3.88 o                         
  -5  -1   2        139.64        138.23         2.32 o                         
  -4  -1   2       1217.96       1234.56        15.09 o                         
  -3  -1   2        433.91        440.17         5.40 o                         
  -2  -1   2       1862.15       1919.60        23.58 o                         
  -1  -1   2         19.40         19.41         0.72 o                         
   0  -1   2       3106.71       3990.32        38.53 o                         
   1  -1   2       1047.58       1137.46        12.80 o                         
   2  -1   2       1427.03       1616.04        14.71 o                         
   3  -1   2        110.78        108.90         1.72 o                         
   4  -1   2        511.20        540.97        13.05 o                         
   5  -1   2         68.81         71.09         1.86 o                         
   6  -1   2        250.69        249.80         6.86 o                         
   7  -1   2        354.66        345.51         8.58 o                         
   8  -1   2        290.22        314.62         5.24 o                         
  -8   0   2         54.99         59.54         2.52 o                         
  -7   0   2         79.63         76.59         2.32 o                         
  -6   0   2         14.25         21.63         1.72 o                         
  -5   0   2        254.70        230.87         3.59 o                         
  -4   0   2        140.50        126.49         3.26 o                         
  -3   0   2          9.03         16.81         1.54 o                         
  -2   0   2       1031.08       1051.98        11.66 o                         
  -1   0   2       2176.07       2507.39        27.46 o                         
   0   0   2         49.37         45.40         0.97 o                         
   1   0   2        209.65        203.16         2.08 o                         
   2   0   2        440.30        430.14         3.90 o                         
   3   0   2         66.74         60.83         1.32 o                         
   4   0   2         83.05         64.75         2.41 o                         
   5   0   2        502.63        489.40        14.25 o                         
   6   0   2        133.26        141.40         2.70 o                         
   7   0   2        148.75        160.22         3.50 o                         
   8   0   2         12.98         15.31         1.54 o                         
  -8   1   2        135.25        134.27         5.51 o                         
  -7   1   2         65.86         56.94         1.50 o                         
  -6   1   2         19.96         26.27         0.84 o                         
  -5   1   2        233.29        216.05         4.09 o                         
  -4   1   2       1076.76       1088.22        17.51 o                         
  -3   1   2       1288.18       1524.10        26.72 o                         
  -2   1   2        319.12        279.86         3.37 o                         
  -1   1   2        517.69        535.47        11.45 o                         
   0   1   2       1664.75       1998.52        17.45 o                         
   1   1   2       2190.99       2720.47        32.68 o                         
   2   1   2         56.95         59.22         1.61 o                         
   3   1   2        316.09        321.37         3.41 o                         
   4   1   2        981.82       1027.81        10.67 o                         
   5   1   2        790.43        786.30         9.17 o                         
   6   1   2        219.18        219.70         3.75 o                         
   7   1   2        214.67        211.03         4.69 o                         
   8   1   2         31.51         35.01         7.52 o                         
  -8   2   2        117.13        125.78         8.45 o                         
  -7   2   2          7.54          7.62         1.97 o                         
  -6   2   2        219.65        157.81         4.65 o                         
  -5   2   2        317.23        278.66         4.40 o                         
  -4   2   2        624.86        635.36        10.53 o                         
  -3   2   2       2234.95       2381.91        62.76 o                         
  -2   2   2         35.24         26.43         1.34 o                         
  -1   2   2         78.73         87.06         0.88 o                         
   0   2   2       1208.70       1268.22        15.11 o                         
   1   2   2         38.29         36.93         1.01 o                         
   2   2   2        975.91        962.55        11.75 o                         
   3   2   2        896.64        909.31         9.63 o                         
   4   2   2        106.48        106.84         2.28 o                         
   5   2   2         11.45         11.29         1.16 o                         
   6   2   2        140.61        136.70         3.35 o                         
   7   2   2         63.12         68.41         3.09 o                         
   8   2   2         98.55        101.02         3.14 o                         
  -7   3   2         81.47         74.18         4.75 o                         
  -6   3   2         14.55         11.42         3.09 o                         
  -5   3   2        396.34        369.58         9.00 o                         
  -4   3   2        618.81        628.24        43.84 o                         
  -3   3   2       2312.22       2472.49        38.51 o                         
  -2   3   2         31.37         39.44         1.79 o                         
  -1   3   2         20.85         14.11         0.74 o                         
   0   3   2        290.15        293.58         3.16 o                         
   1   3   2        433.58        416.41         7.49 o                         
   2   3   2       1608.91       1612.14        16.97 o                         
   3   3   2        491.90        490.83         7.65 o                         
   4   3   2        288.54        272.25         3.79 o                         
   5   3   2         29.44         28.79         1.76 o                         
   6   3   2        154.37        153.55         3.51 o                         
   7   3   2        238.28        237.91         4.92 o                         
   8   3   2        229.18        232.04         6.19 o                         
  -7   4   2         82.62         84.29         5.31 o                         
  -6   4   2          0.56          1.01         2.21 o                         
  -5   4   2        121.63        120.67         4.59 o                         
  -4   4   2        139.12        140.51         4.52 o                         
  -3   4   2        443.47        456.59         8.04 o                         
  -2   4   2        108.20         88.47         1.61 o                         
  -1   4   2        229.82        252.57         2.84 o                         
   0   4   2        109.40        105.65         2.06 o                         
   1   4   2       1059.16       1116.77        12.79 o                         
   2   4   2       1452.94       1581.58        17.19 o                         
   3   4   2        307.86        323.41         5.03 o                         
   4   4   2        227.64        239.09         5.03 o                         
   5   4   2          7.07          7.81         1.44 o                         
   6   4   2        117.83        117.33         3.91 o                         
   7   4   2         12.68         14.95         2.19 o                         
   8   4   2        100.22         99.45         3.93 o                         
  -6   5   2         78.78         87.76         6.54 o                         
  -5   5   2        111.97        109.54         4.28 o                         
  -4   5   2         99.77        108.05         5.96 o                         
  -3   5   2        249.04        255.84        11.21 o                         
  -2   5   2          8.90          6.09         0.86 o                         
  -1   5   2        266.50        263.35         3.47 o                         
   0   5   2        737.11        758.64        13.05 o                         
   1   5   2         94.76        117.36         2.37 o                         
   2   5   2        333.76        343.51         4.92 o                         
   3   5   2        166.46        152.92         3.51 o                         
   4   5   2        203.60        194.92         4.30 o                         
   5   5   2        526.86        526.27         7.97 o                         
   6   5   2         20.00         21.47         2.26 o                         
   7   5   2         24.75         23.81         2.68 o                         
  -5   6   2         12.98         13.00         2.55 o                         
  -4   6   2        198.89        208.73        12.82 o                         
  -3   6   2        121.63        119.10         4.66 o                         
  -2   6   2         91.93         86.99         1.70 o                         
  -1   6   2         84.39         87.87         1.85 o                         
   0   6   2         58.55         58.84         1.92 o                         
   1   6   2        484.56        466.85         8.29 o                         
   2   6   2        673.04        693.07         9.24 o                         
   3   6   2        331.11        328.41         5.60 o                         
   4   6   2         49.96         53.70         2.76 o                         
   5   6   2        153.04        159.28         4.19 o                         
   6   6   2          3.78          3.28         1.69 o                         
   7   6   2          0.80          0.59         1.38 o                         
  -4   7   2        112.80        112.22         9.27 o                         
  -3   7   2        180.21        188.19         7.48 o                         
  -2   7   2          8.17          6.09         1.58 o                         
  -1   7   2         11.59          7.77         3.52 o                         
   0   7   2         38.66         41.23         1.86 o                         
   1   7   2         44.13         53.77         4.15 o                         
   2   7   2        356.16        361.27         9.13 o                         
   3   7   2        113.01        120.41         4.29 o                         
   4   7   2          9.51          7.28         1.95 o                         
   5   7   2        203.56        202.90         5.69 o                         
   6   7   2          1.44          1.45         1.94 o                         
  -3   8   2         48.01         49.80         4.16 o                         
  -2   8   2         27.94         16.69        13.05 o                         
  -1   8   2         24.18          9.00         8.24 o                         
   0   8   2          0.57          0.72         0.89 o                         
   1   8   2         22.03         18.03         2.37 o                         
   2   8   2        352.80        364.69         6.80 o                         
   3   8   2        137.15        147.33         4.41 o                         
   4   8   2          0.57         -0.42         1.41 o                         
   1   9   2         18.23         17.35         2.30 o                         
  -3  -8   3        134.17        138.55         4.86 o                         
  -2  -8   3          8.82          7.01         1.74 o                         
  -1  -8   3          6.35          5.77         1.49 o                         
   0  -8   3          0.40          0.46         1.12 o                         
   1  -8   3         26.24         22.55         4.84 o                         
   2  -8   3         73.06         69.64         2.58 o                         
  -5  -7   3          1.01          1.69         1.76 o                         
  -4  -7   3        167.84        169.17         6.55 o                         
  -3  -7   3        197.87        192.19         5.46 o                         
  -2  -7   3         11.96         14.03         1.58 o                         
  -1  -7   3          0.52          1.24         1.08 o                         
   0  -7   3         72.65         74.78         2.45 o                         
   1  -7   3        205.43        194.05         3.72 o                         
   2  -7   3        150.48        152.76         3.51 o                         
   3  -7   3         21.34         18.01         1.63 o                         
   4  -7   3         60.57         58.99         3.08 o                         
  -6  -6   3         87.11         84.33         3.81 o                         
  -5  -6   3          6.91          8.17         1.53 o                         
  -4  -6   3        171.70        172.26         5.03 o                         
  -3  -6   3        278.63        281.81         8.13 o                         
  -2  -6   3         54.29         49.16         2.15 o                         
  -1  -6   3          1.33          2.04         0.85 o                         
   0  -6   3         10.66          7.52         1.49 o                         
   1  -6   3        263.86        261.59         4.21 o                         
   2  -6   3        143.21        141.27         3.13 o                         
   3  -6   3        280.47        281.07         6.12 o                         
   4  -6   3          9.05          5.87         1.51 o                         
   5  -6   3         17.02         15.12         3.55 o                         
  -7  -5   3         53.06         53.85         2.90 o                         
  -6  -5   3        677.19        693.58        10.63 o                         
  -5  -5   3        109.05        109.30         3.03 o                         
  -4  -5   3         32.74         33.53         2.02 o                         
  -3  -5   3        113.31        109.99         2.46 o                         
  -2  -5   3         16.86         15.29         1.23 o                         
  -1  -5   3        329.15        318.76         6.90 o                         
   0  -5   3        301.03        287.76         4.22 o                         
   1  -5   3        952.64        939.52        11.44 o                         
   2  -5   3         11.73         11.78         0.99 o                         
   3  -5   3        113.29        112.68         2.11 o                         
   4  -5   3        281.56        292.84         6.73 o                         
   5  -5   3         30.40         30.84         1.28 o                         
   6  -5   3         55.77         58.20         3.24 o                         
  -7  -4   3         70.53         71.56         2.87 o                         
  -6  -4   3          3.42          2.77         1.41 o                         
  -5  -4   3        225.51        212.08         4.70 o                         
  -4  -4   3         24.83         25.38         1.92 o                         
  -3  -4   3        216.49        228.44         4.22 o                         
  -2  -4   3        149.34        148.54         3.95 o                         
  -1  -4   3        244.78        238.02         4.58 o                         
   0  -4   3         40.08         38.13         1.24 o                         
   1  -4   3        515.27        543.51         5.79 o                         
   2  -4   3          0.87          0.62         0.39 o                         
   3  -4   3        268.58        266.61         5.74 o                         
   4  -4   3        403.49        397.33         5.19 o                         
   5  -4   3        103.35        109.32         2.19 o                         
   6  -4   3         86.22         82.74         1.80 o                         
   7  -4   3         13.25          0.21         1.40 o                         
  -8  -3   3         91.02         94.19         3.49 o                         
  -7  -3   3         96.32         95.84         3.80 o                         
  -6  -3   3         68.80         68.47         2.70 o                         
  -5  -3   3        560.04        550.48         7.35 o                         
  -4  -3   3        210.04        205.17         3.30 o                         
  -3  -3   3        678.33        657.66         7.12 o                         
  -2  -3   3        285.61        252.95         4.03 o                         
  -1  -3   3         56.96         50.76         2.57 o                         
   0  -3   3        567.34        525.65         5.16 o                         
   1  -3   3       2254.75       2307.84        28.11 o                         
   2  -3   3        486.38        463.83         4.87 o                         
   3  -3   3        169.25        165.05         2.39 o                         
   4  -3   3        871.32        899.59        18.93 o                         
   5  -3   3         40.52         38.74         1.26 o                         
   6  -3   3        276.19        289.54         6.61 o                         
   7  -3   3         58.21         58.00         1.98 o                         
  -8  -2   3        138.08        148.14         3.62 o                         
  -7  -2   3         32.68         31.73         2.19 o                         
  -6  -2   3         63.91         60.07         2.29 o                         
  -5  -2   3        154.76        146.65         2.98 o                         
  -4  -2   3        718.59        709.17         7.94 o                         
  -3  -2   3        287.10        276.38         3.69 o                         
  -2  -2   3          2.97          2.91         0.51 o                         
  -1  -2   3       1247.92       1291.46        11.88 o                         
   0  -2   3         91.45         78.70         3.70 o                         
   1  -2   3        924.34        865.16         8.38 o                         
   2  -2   3       2029.02       2019.87        19.37 o                         
   3  -2   3        472.16        498.94         6.50 o                         
   4  -2   3        216.63        206.90         2.51 o                         
   5  -2   3       1230.49       1245.34        14.29 o                         
   6  -2   3        141.33        143.46         2.77 o                         
   7  -2   3        253.35        260.07         6.77 o                         
   8  -2   3         52.71         50.69         2.00 o                         
  -8  -1   3        137.61        138.42         3.61 o                         
  -7  -1   3        184.15        187.08         3.54 o                         
  -6  -1   3        315.95        295.48         4.90 o                         
  -5  -1   3        356.52        334.93         4.75 o                         
  -4  -1   3        233.82        223.84         5.78 o                         
  -3  -1   3        221.92        255.44         5.10 o                         
  -2  -1   3       1430.77       1513.70        14.07 o                         
  -1  -1   3        451.32        417.56         5.72 o                         
   0  -1   3       1239.75       1297.69        22.01 o                         
   1  -1   3       3649.98       4189.64        41.36 o                         
   2  -1   3       1251.26       1427.43        16.75 o                         
   3  -1   3        869.82        875.98        14.01 o                         
   4  -1   3        252.73        231.70         2.97 o                         
   5  -1   3         30.14         33.22         2.19 o                         
   6  -1   3        164.67        177.39         3.10 o                         
   7  -1   3        480.00        472.70         6.81 o                         
   8  -1   3         36.45         28.80         2.35 o                         
  -8   0   3        184.44        184.46         3.86 o                         
  -7   0   3         95.96         91.48         2.21 o                         
  -6   0   3        148.17        147.07         2.66 o                         
  -5   0   3         25.32         25.00         1.06 o                         
  -4   0   3         78.51         75.63         1.98 o                         
  -3   0   3         32.79         41.31         1.15 o                         
  -2   0   3        625.46        587.71         4.96 o                         
  -1   0   3        567.01        538.55        12.75 o                         
   0   0   3       1238.58       1314.22        63.74 o                         
   1   0   3         56.55         55.85         0.96 o                         
   2   0   3         12.81         10.37         0.52 o                         
   3   0   3        637.14        660.12         6.47 o                         
   4   0   3        261.67        248.28         2.95 o                         
   5   0   3         75.48         76.14         1.99 o                         
   6   0   3         54.07         54.60         1.72 o                         
   7   0   3        145.27        146.86         3.18 o                         
   8   0   3          7.34          9.48         1.71 o                         
  -8   1   3         69.53         69.87         6.24 o                         
  -7   1   3        124.87        122.76         3.27 o                         
  -6   1   3        257.86        240.03         3.09 o                         
  -5   1   3        212.41        198.40         2.70 o                         
  -4   1   3         13.07         13.40         0.66 o                         
  -3   1   3        938.98       1062.25        37.86 o                         
  -2   1   3        939.10        987.73         9.16 o                         
  -1   1   3       5107.23       6245.95        95.86 o                         
   0   1   3        254.73        246.21         2.21 o                         
   1   1   3       1698.50       1906.95        34.46 o                         
   2   1   3         87.82        100.11         2.41 o                         
   3   1   3       1137.45       1186.55        11.87 o                         
   4   1   3        353.39        348.30         5.26 o                         
   5   1   3        507.27        514.09         9.12 o                         
   6   1   3        128.34        136.55         3.18 o                         
   7   1   3         72.18         75.79         2.56 o                         
   8   1   3         33.88         31.47         2.63 o                         
  -8   2   3         23.53         26.25         3.16 o                         
  -7   2   3          8.09          9.92         2.15 o                         
  -6   2   3          3.00          3.07         1.66 o                         
  -5   2   3          1.66          1.40         1.08 o                         
  -4   2   3        282.38        274.22         8.26 o                         
  -3   2   3        490.44        472.18         7.21 o                         
  -2   2   3          3.81          2.95         0.78 o                         
  -1   2   3         42.02         39.87         0.73 o                         
   0   2   3        209.48        191.48         3.32 o                         
   1   2   3         20.31         14.01         0.75 o                         
   2   2   3        970.41        937.21         9.29 o                         
   3   2   3        190.86        178.40         2.61 o                         
   4   2   3         45.08         44.78         2.05 o                         
   5   2   3         38.39         39.33         1.78 o                         
   6   2   3         75.25         69.12         2.15 o                         
   7   2   3         38.80         40.89         2.21 o                         
   8   2   3        119.67        129.70         4.17 o                         
  -7   3   3         77.26         86.06         9.18 o                         
  -6   3   3         70.09         68.93         3.44 o                         
  -5   3   3        106.23        108.05         4.17 o                         
  -4   3   3        195.32        182.75         4.78 o                         
  -3   3   3       1226.12       1236.03        18.84 o                         
  -2   3   3        604.64        621.04         9.10 o                         
  -1   3   3        333.14        325.73         3.60 o                         
   0   3   3        148.11        143.61         1.99 o                         
   1   3   3       1089.19       1109.44        11.41 o                         
   2   3   3       2815.99       2993.49        32.61 o                         
   3   3   3        152.76        154.96         2.62 o                         
   4   3   3          6.54          9.26         1.19 o                         
   5   3   3         70.60         71.19         2.39 o                         
   6   3   3        276.25        266.82         4.84 o                         
   7   3   3        181.29        183.00         4.66 o                         
   8   3   3        260.30        255.01         5.74 o                         
  -7   4   3         97.99        101.85         8.27 o                         
  -6   4   3        133.28        130.24         4.86 o                         
  -5   4   3        108.96         96.45         4.31 o                         
  -4   4   3         34.36         35.02         2.73 o                         
  -3   4   3         23.19         22.04         1.79 o                         
  -2   4   3        562.09        560.19         8.52 o                         
  -1   4   3        107.74         94.16         1.66 o                         
   0   4   3        586.98        576.59         6.06 o                         
   1   4   3         95.86        103.54         1.97 o                         
   2   4   3         87.33         78.48         1.96 o                         
   3   4   3         24.85         26.27         1.44 o                         
   4   4   3         70.66         68.60         2.11 o                         
   5   4   3         22.60         24.96         1.96 o                         
   6   4   3         28.96         29.22         2.34 o                         
   7   4   3         87.05         89.08         3.39 o                         
   8   4   3         64.96         71.04         3.78 o                         
  -6   5   3        211.67        203.30         9.17 o                         
  -5   5   3          7.40          4.41         1.80 o                         
  -4   5   3         35.18         38.65         2.74 o                         
  -3   5   3        128.26        135.89         4.81 o                         
  -2   5   3       1369.70       1386.41        18.80 o                         
  -1   5   3        355.18        364.79         5.30 o                         
   0   5   3        207.17        215.53         3.43 o                         
   1   5   3         68.18         73.93         1.96 o                         
   2   5   3         87.58         90.62         2.39 o                         
   3   5   3        221.40        222.37         4.12 o                         
   4   5   3        200.33        207.97         4.17 o                         
   5   5   3        372.80        358.81         5.81 o                         
   6   5   3         59.99         58.65         3.11 o                         
   7   5   3         32.56         34.83         2.64 o                         
  -5   6   3         38.41         33.57         5.41 o                         
  -4   6   3         24.61         27.83         3.41 o                         
  -3   6   3         27.26         28.05         2.66 o                         
  -2   6   3        286.60        285.00         5.21 o                         
  -1   6   3         61.89         59.70         1.92 o                         
   0   6   3         83.42         92.24         2.47 o                         
   1   6   3         39.70         39.98         1.79 o                         
   2   6   3        254.81        256.05         4.84 o                         
   3   6   3        156.21        158.87         3.96 o                         
   4   6   3        109.89        108.88         3.64 o                         
   5   6   3        139.84        145.15         4.83 o                         
   6   6   3          0.35          1.22         1.46 o                         
   7   6   3         13.43         14.90         2.61 o                         
  -4   7   3        117.38        118.60         5.44 o                         
  -3   7   3        122.12        126.07         9.88 o                         
  -2   7   3        293.40        282.18         8.46 o                         
  -1   7   3          1.13          1.09         0.87 o                         
   0   7   3         17.22         16.87         1.46 o                         
   1   7   3        379.16        387.19         6.19 o                         
   2   7   3         10.28         11.69         1.64 o                         
   3   7   3        157.49        154.06         3.83 o                         
   4   7   3         43.48         41.63         3.32 o                         
   5   7   3         26.05         24.80         5.30 o                         
   6   7   3        114.05        121.38         4.84 o                         
  -3   8   3         34.34         32.32         7.80 o                         
  -2   8   3         33.48         30.26        19.93 o                         
  -1   8   3          2.73          1.95         1.23 o                         
   0   8   3         26.31         27.29         8.80 o                         
   1   8   3        184.65        183.42         5.54 o                         
   2   8   3        176.65        166.76         4.73 o                         
   3   8   3         64.61         66.31         3.49 o                         
   4   8   3         36.72         27.02         5.67 o                         
  -3  -8   4         52.00         54.72         3.19 o                         
  -2  -8   4         77.72         81.67         4.03 o                         
  -1  -8   4         38.57         38.63         2.33 o                         
   0  -8   4         85.01         87.76         3.28 o                         
   1  -8   4          1.87          1.98         1.15 o                         
   2  -8   4         11.41          5.78         2.62 o                         
  -5  -7   4        226.52        224.62         6.06 o                         
  -4  -7   4        125.82        138.55         4.49 o                         
  -3  -7   4         47.31         52.95         2.52 o                         
  -2  -7   4         58.75         64.00         2.58 o                         
  -1  -7   4          2.29          1.21         1.24 o                         
   0  -7   4          1.76          2.25         0.90 o                         
   1  -7   4         79.96         80.82         2.65 o                         
   2  -7   4        126.83        129.77         2.86 o                         
   3  -7   4         57.37         56.19         2.19 o                         
   4  -7   4          6.01          3.67         1.15 o                         
  -6  -6   4         17.22         16.67         2.27 o                         
  -5  -6   4        145.70        137.40         3.91 o                         
  -4  -6   4         59.43         57.66         2.34 o                         
  -3  -6   4        183.12        177.11         3.58 o                         
  -2  -6   4        377.15        377.74         8.30 o                         
  -1  -6   4         11.81         10.19         1.28 o                         
   0  -6   4         36.32         33.02         1.78 o                         
   1  -6   4         46.74         45.51         1.78 o                         
   2  -6   4         58.28         60.85         2.10 o                         
   3  -6   4        198.36        189.62         3.57 o                         
   4  -6   4         65.40         64.76         2.73 o                         
   5  -6   4          7.67          7.15         1.45 o                         
  -7  -5   4         14.90         13.38         2.20 o                         
  -6  -5   4         36.38         35.81         2.68 o                         
  -5  -5   4        783.97        792.46        12.30 o                         
  -4  -5   4          0.52          0.88         0.94 o                         
  -3  -5   4         80.21         77.38         2.85 o                         
  -2  -5   4        275.73        267.52         4.33 o                         
  -1  -5   4        162.24        158.78         4.57 o                         
   0  -5   4          0.51          0.54         0.62 o                         
   1  -5   4         70.36         75.36         3.25 o                         
   2  -5   4         95.70         95.45         1.95 o                         
   3  -5   4        191.34        192.30         3.40 o                         
   4  -5   4          8.04          5.95         0.85 o                         
   5  -5   4         36.65         38.12         1.49 o                         
   6  -5   4        118.17        108.92         4.73 o                         
  -7  -4   4        115.04        114.64         3.52 o                         
  -6  -4   4          0.93          0.38         1.03 o                         
  -5  -4   4        266.76        255.35         4.60 o                         
  -4  -4   4          0.83          0.48         0.72 o                         
  -3  -4   4        299.45        271.89         4.50 o                         
  -2  -4   4       1589.32       1568.97        19.07 o                         
  -1  -4   4        172.32        163.60         2.59 o                         
   0  -4   4        118.58        122.65         1.98 o                         
   1  -4   4         73.84         71.76         3.94 o                         
   2  -4   4         43.26         48.22         1.47 o                         
   3  -4   4        180.00        174.07         2.66 o                         
   4  -4   4        835.70        840.55        17.99 o                         
   5  -4   4        202.33        195.45         5.81 o                         
   6  -4   4         63.67         60.69         1.64 o                         
   7  -4   4          7.92          4.45         3.55 o                         
  -8  -3   4          8.84          7.14         2.16 o                         
  -7  -3   4          2.34          2.97         1.28 o                         
  -6  -3   4         70.80         70.66         2.48 o                         
  -5  -3   4       1112.10       1112.83        13.54 o                         
  -4  -3   4        320.36        306.85         4.93 o                         
  -3  -3   4        372.94        349.57         4.20 o                         
  -2  -3   4        600.55        606.15         8.00 o                         
  -1  -3   4         19.80         22.28         1.02 o                         
   0  -3   4          4.19          5.07         0.58 o                         
   1  -3   4          7.83          6.42         0.59 o                         
   2  -3   4       1296.17       1394.19        13.67 o                         
   3  -3   4        161.01        149.60         3.96 o                         
   4  -3   4        149.73        142.00         3.42 o                         
   5  -3   4        200.57        199.93         5.59 o                         
   6  -3   4         76.86         78.93         2.04 o                         
   7  -3   4         11.97         10.72         2.52 o                         
  -8  -2   4         37.49         40.85         3.00 o                         
  -7  -2   4         19.79         23.04         1.90 o                         
  -6  -2   4         43.13         42.22         2.01 o                         
  -5  -2   4         74.06         71.26         2.04 o                         
  -4  -2   4        828.99        803.58         9.60 o                         
  -3  -2   4        581.92        572.63         6.78 o                         
  -2  -2   4       1843.11       1904.54        33.13 o                         
  -1  -2   4        837.12        894.86         9.96 o                         
   0  -2   4         80.65         85.43         2.12 o                         
   1  -2   4          6.62          2.51         0.98 o                         
   2  -2   4       2116.80       2421.74        41.24 o                         
   3  -2   4        198.15        172.88         2.17 o                         
   4  -2   4        397.16        398.83         6.18 o                         
   5  -2   4        434.14        434.80         5.34 o                         
   6  -2   4          8.10          7.98         1.05 o                         
   7  -2   4         73.30         72.55         2.25 o                         
   8  -2   4         65.45         63.53         3.25 o                         
  -8  -1   4         41.05         40.96         3.00 o                         
  -7  -1   4         38.64         40.18         2.17 o                         
  -6  -1   4        115.66        117.85         2.86 o                         
  -5  -1   4        272.97        261.21         4.14 o                         
  -4  -1   4       1009.24       1006.38        19.46 o                         
  -3  -1   4        220.69        218.39         3.56 o                         
  -2  -1   4        531.82        602.13         9.59 o                         
  -1  -1   4          8.25         14.86         0.70 o                         
   0  -1   4          3.21          4.21         0.67 o                         
   1  -1   4        356.00        299.50         9.38 o                         
   2  -1   4       3681.83       4449.06       105.55 o                         
   3  -1   4        570.47        581.85         6.06 o                         
   4  -1   4          6.38          7.86         0.75 o                         
   5  -1   4        630.04        623.98        20.65 o                         
   6  -1   4          8.10          9.28         1.17 o                         
   7  -1   4        260.82        265.66         5.45 o                         
   8  -1   4         71.67         72.76         2.62 o                         
  -8   0   4         73.51         74.92         5.26 o                         
  -7   0   4        296.77        315.78         4.37 o                         
  -6   0   4        482.57        468.36         5.96 o                         
  -5   0   4         30.08         28.56         1.31 o                         
  -4   0   4         14.89         15.63         1.03 o                         
  -3   0   4        532.74        552.42         5.44 o                         
  -2   0   4       1760.88       1823.65        17.05 o                         
  -1   0   4       1354.48       1303.60        12.59 o                         
   0   0   4        159.19        164.71         1.86 o                         
   1   0   4        165.47        162.69         7.97 o                         
   2   0   4         78.39         86.61         2.32 o                         
   3   0   4       1078.67       1021.62         9.78 o                         
   4   0   4        935.46        952.43        10.05 o                         
   5   0   4       1875.39       1904.14        26.11 o                         
   6   0   4        340.11        327.15         5.03 o                         
   7   0   4         14.16         14.61         1.47 o                         
   8   0   4         90.46         98.90         3.72 o                         
  -8   1   4         70.97         82.71         5.38 o                         
  -7   1   4        149.34        144.81         6.73 o                         
  -6   1   4        163.38        170.06         2.47 o                         
  -5   1   4        197.40        189.61         3.42 o                         
  -4   1   4        314.81        303.41         4.18 o                         
  -3   1   4        397.28        381.45         3.47 o                         
  -2   1   4        240.19        266.40         4.09 o                         
  -1   1   4       1534.16       1714.53        33.26 o                         
   0   1   4         19.20         15.14         0.95 o                         
   1   1   4         11.99         10.74         0.83 o                         
   2   1   4       1157.87       1143.44        14.52 o                         
   3   1   4        873.90        899.34         9.18 o                         
   4   1   4        747.44        744.55         7.99 o                         
   5   1   4        995.86        984.34        11.53 o                         
   6   1   4         57.95         58.55         2.10 o                         
   7   1   4          0.54          0.97         1.02 o                         
   8   1   4        144.52        150.77         3.97 o                         
  -7   2   4        134.22        151.99         6.75 o                         
  -6   2   4         76.71         74.48         6.88 o                         
  -5   2   4        136.92        141.57         4.61 o                         
  -4   2   4         69.84         71.18         2.51 o                         
  -3   2   4        706.56        712.05        24.35 o                         
  -2   2   4         30.76         31.49         0.85 o                         
  -1   2   4         68.49         67.03         1.31 o                         
   0   2   4          0.81          0.72         0.43 o                         
   1   2   4        509.32        481.36         4.79 o                         
   2   2   4        640.63        604.72         6.24 o                         
   3   2   4        228.15        220.23         2.99 o                         
   4   2   4        711.29        709.23         8.01 o                         
   5   2   4        638.74        650.49         8.74 o                         
   6   2   4        123.04        127.79         3.27 o                         
   7   2   4          1.11          1.32         0.99 o                         
   8   2   4        160.47        170.40         4.78 o                         
  -7   3   4         54.22         56.72         3.75 o                         
  -6   3   4         69.78         70.62         3.91 o                         
  -5   3   4        293.04        302.15        14.38 o                         
  -4   3   4        619.17        581.16        21.41 o                         
  -3   3   4         81.63         80.26         2.86 o                         
  -2   3   4         82.29         80.40         1.29 o                         
  -1   3   4          2.30          1.74         0.45 o                         
   0   3   4        885.82        855.62         8.57 o                         
   1   3   4        523.34        490.10         5.53 o                         
   2   3   4       1992.72       2046.21        29.40 o                         
   3   3   4        142.21        136.80         2.46 o                         
   4   3   4        144.57        145.34         2.80 o                         
   5   3   4         43.49         40.89         2.14 o                         
   6   3   4         42.11         44.55         2.48 o                         
   7   3   4        123.56        123.20         4.35 o                         
   8   3   4        154.04        161.61         4.49 o                         
  -7   4   4        139.32        149.27         6.42 o                         
  -6   4   4         97.78         96.35         4.40 o                         
  -5   4   4         31.67         33.62         4.01 o                         
  -4   4   4          0.78          1.37         1.41 o                         
  -3   4   4         69.21         65.39         3.22 o                         
  -2   4   4        264.92        272.04         6.10 o                         
  -1   4   4         46.99         41.21         1.13 o                         
   0   4   4        193.78        189.87         2.58 o                         
   1   4   4        282.94        275.45         3.84 o                         
   2   4   4         50.41         50.22         1.77 o                         
   3   4   4        155.26        155.82         2.80 o                         
   4   4   4        194.37        186.70         3.90 o                         
   5   4   4        208.89        207.35         4.45 o                         
   6   4   4          5.55          6.48         1.52 o                         
   7   4   4         73.13         75.45         3.20 o                         
   8   4   4         31.47         30.60         2.80 o                         
  -6   5   4        106.76        114.07         5.93 o                         
  -5   5   4         33.46         35.17         3.02 o                         
  -4   5   4         30.73         34.28         2.69 o                         
  -3   5   4          1.54          1.42         1.28 o                         
  -2   5   4        495.24        494.25         6.37 o                         
  -1   5   4        381.10        369.94         5.71 o                         
   0   5   4        369.70        358.50         7.62 o                         
   1   5   4         18.09         18.43         1.44 o                         
   2   5   4         34.35         36.15         2.06 o                         
   3   5   4        548.21        576.72         8.17 o                         
   4   5   4        290.40        286.37         4.81 o                         
   5   5   4         51.40         54.60         2.55 o                         
   6   5   4          7.34          7.17         1.77 o                         
   7   5   4         38.37         40.56         2.61 o                         
  -5   6   4         91.46         96.43         4.96 o                         
  -4   6   4         20.73         20.89         3.19 o                         
  -3   6   4         41.86         42.98         3.61 o                         
  -2   6   4         57.33         56.65         1.27 o                         
  -1   6   4        178.85        181.64         6.96 o                         
   0   6   4         12.20         13.59         1.53 o                         
   1   6   4        185.18        195.94         4.24 o                         
   2   6   4         14.79         14.40         1.54 o                         
   3   6   4        185.16        182.13         4.02 o                         
   4   6   4        120.84        117.10         4.15 o                         
   5   6   4         74.79         74.82         3.43 o                         
   6   6   4          0.46          0.67         1.27 o                         
   7   6   4          1.06          1.72         1.60 o                         
  -4   7   4         21.45         22.38         3.22 o                         
  -3   7   4         17.69         18.47         3.32 o                         
  -2   7   4          5.36          3.30         2.19 o                         
  -1   7   4        187.79        191.71         6.50 o                         
   0   7   4        111.92        121.29         3.23 o                         
   1   7   4        135.85        149.20         3.32 o                         
   2   7   4         55.42         59.09         2.37 o                         
   3   7   4         92.82         97.83         3.33 o                         
   4   7   4         47.92         44.12         7.73 o                         
   5   7   4          1.16          1.76         1.34 o                         
   6   7   4         66.86         69.85         3.72 o                         
  -2   8   4          0.73          1.48         2.31 o                         
  -1   8   4         53.10         54.00         2.92 o                         
   1   8   4        113.83        121.45         4.98 o                         
   2   8   4         67.45         72.39         3.76 o                         
   3   8   4         16.99         18.94         3.15 o                         
   4   8   4          6.61          5.03         1.99 o                         
  -2  -8   5        134.16        139.32         6.58 o                         
  -1  -8   5          3.57          5.02         1.37 o                         
   0  -8   5         99.28        100.25         3.25 o                         
   1  -8   5         33.69         32.61         2.12 o                         
  -4  -7   5         55.86         55.78         3.26 o                         
  -3  -7   5         68.34         68.91         2.75 o                         
  -2  -7   5          7.94          8.30         1.32 o                         
  -1  -7   5          1.59          1.89         1.31 o                         
   0  -7   5         21.57         22.60         2.78 o                         
   1  -7   5         49.07         49.26         2.53 o                         
   2  -7   5         38.10         36.10         1.77 o                         
   3  -7   5        104.61         97.74         3.04 o                         
   4  -7   5          0.78          0.79         1.08 o                         
  -6  -6   5        175.32        179.80         5.07 o                         
  -5  -6   5         11.81         12.76         1.73 o                         
  -4  -6   5         55.04         56.15         2.72 o                         
  -3  -6   5        134.87        132.30         3.07 o                         
  -2  -6   5        123.96        124.63         3.21 o                         
  -1  -6   5         53.84         54.85         1.98 o                         
   0  -6   5        109.62        105.54         3.11 o                         
   1  -6   5        432.48        424.60         6.46 o                         
   2  -6   5        150.35        142.18         7.53 o                         
   3  -6   5         71.06         69.10         2.73 o                         
   4  -6   5          1.21          2.04         0.94 o                         
   5  -6   5         37.39         33.96         1.72 o                         
  -6  -5   5         11.51         11.12         1.86 o                         
  -5  -5   5         84.56         82.07         2.95 o                         
  -4  -5   5         12.73         11.49         1.32 o                         
  -3  -5   5        160.64        153.77         4.41 o                         
  -2  -5   5         75.22         70.11         1.99 o                         
  -1  -5   5        247.76        235.38         8.31 o                         
   0  -5   5         21.53         21.55         1.21 o                         
   1  -5   5          3.74          2.92         0.86 o                         
   2  -5   5         19.97         21.95         1.17 o                         
   3  -5   5        109.63        115.40         2.62 o                         
   4  -5   5         70.04         66.70         1.99 o                         
   5  -5   5          0.41          0.20         0.55 o                         
   6  -5   5          9.68          8.09         1.50 o                         
  -7  -4   5        395.16        393.46         8.33 o                         
  -6  -4   5        274.47        269.62         5.00 o                         
  -5  -4   5         12.78         12.22         1.49 o                         
  -4  -4   5         41.88         42.21         2.31 o                         
  -3  -4   5        139.05        128.94         3.62 o                         
  -2  -4   5        647.71        607.44         7.99 o                         
  -1  -4   5       1335.10       1325.06        21.52 o                         
   0  -4   5        400.62        388.59         9.07 o                         
   1  -4   5         94.06         95.61         1.59 o                         
   2  -4   5         87.00         83.89         2.03 o                         
   3  -4   5         43.68         40.93         1.32 o                         
   4  -4   5        410.08        412.58         5.26 o                         
   5  -4   5        271.43        266.57         6.26 o                         
   6  -4   5         36.60         35.17         2.76 o                         
   7  -4   5          7.36          3.68         3.54 o                         
  -7  -3   5        137.33        139.05         3.87 o                         
  -6  -3   5         12.79         12.98         1.70 o                         
  -5  -3   5        391.80        386.17         5.72 o                         
  -4  -3   5        767.48        752.56         9.52 o                         
  -3  -3   5        123.71        119.92         2.66 o                         
  -2  -3   5        174.39        150.48         5.57 o                         
  -1  -3   5        219.02        215.51         2.66 o                         
   0  -3   5        193.02        200.60         2.95 o                         
   1  -3   5         99.21        103.08         3.34 o                         
   2  -3   5         49.83         51.71         2.37 o                         
   3  -3   5         66.03         68.58         1.56 o                         
   4  -3   5        423.83        430.94        11.69 o                         
   5  -3   5         15.93         14.66         1.28 o                         
   6  -3   5          1.84          2.01         0.72 o                         
   7  -3   5         30.34         28.50         5.26 o                         
  -8  -2   5          9.89          5.85         1.46 o                         
  -7  -2   5        115.11        117.19         3.24 o                         
  -6  -2   5        307.53        297.88         5.16 o                         
  -5  -2   5          0.90          1.46         0.85 o                         
  -4  -2   5       1199.71       1162.92        13.32 o                         
  -3  -2   5        105.24         96.25         1.79 o                         
  -2  -2   5        208.64        191.17         2.44 o                         
  -1  -2   5       1635.64       1717.73        23.17 o                         
   0  -2   5        930.32        889.36         7.51 o                         
   1  -2   5       1610.04       1762.32        31.45 o                         
   2  -2   5        283.04        278.12         2.74 o                         
   3  -2   5         53.80         55.32         1.25 o                         
   4  -2   5         18.05         19.07         0.96 o                         
   5  -2   5        550.86        550.98         6.80 o                         
   6  -2   5        138.88        140.12         2.82 o                         
   7  -2   5        321.36        317.95         5.42 o                         
   8  -2   5         38.62         37.87         2.60 o                         
  -8  -1   5        172.98        176.91         4.09 o                         
  -7  -1   5         87.89         91.95         3.21 o                         
  -6  -1   5         53.41         48.41         1.89 o                         
  -5  -1   5        584.36        582.77         7.88 o                         
  -4  -1   5       1010.83       1015.24        10.93 o                         
  -3  -1   5        167.64        176.10         5.34 o                         
  -2  -1   5        101.65         88.96         1.57 o                         
  -1  -1   5       1037.48       1120.26        18.31 o                         
   0  -1   5         52.96         45.06         1.64 o                         
   1  -1   5          5.04          6.45         0.86 o                         
   2  -1   5         38.78         60.24         1.15 o                         
   3  -1   5        370.62        425.15         8.48 o                         
   4  -1   5         31.68         29.65         1.43 o                         
   5  -1   5         28.61         31.80         1.34 o                         
   6  -1   5         63.77         66.57         1.99 o                         
   7  -1   5        260.63        260.85         4.82 o                         
   8  -1   5         64.04         68.28         2.99 o                         
  -8   0   5        138.04        139.67         7.26 o                         
  -7   0   5        316.17        315.70         4.41 o                         
  -6   0   5        231.72        230.15         3.46 o                         
  -5   0   5          9.45          9.11         0.88 o                         
  -4   0   5         49.87         48.14         1.35 o                         
  -3   0   5        501.19        495.47         4.99 o                         
  -2   0   5        959.04        991.08        19.48 o                         
  -1   0   5       8739.62      11908.93       155.98 o                         
   0   0   5         65.57         58.69         1.11 o                         
   1   0   5        349.67        409.66         4.42 o                         
   2   0   5        235.39        277.53         3.59 o                         
   3   0   5        991.52       1082.98        10.63 o                         
   4   0   5        270.46        253.54         3.34 o                         
   5   0   5        763.93        776.45         9.71 o                         
   6   0   5        554.12        569.38         8.33 o                         
   7   0   5         59.06         59.13         2.50 o                         
   8   0   5         32.66         38.38         2.26 o                         
  -7   1   5        110.63        114.29         5.53 o                         
  -6   1   5          2.90          2.68         0.49 o                         
  -5   1   5         59.60         56.94         1.35 o                         
  -4   1   5         44.79         42.91         0.98 o                         
  -3   1   5        767.06        769.79         7.15 o                         
  -2   1   5        634.30        643.71         8.58 o                         
  -1   1   5       2019.34       2338.80        30.49 o                         
   0   1   5         43.60         48.88         0.86 o                         
   1   1   5        807.31        789.14        11.47 o                         
   2   1   5        543.04        637.73         5.97 o                         
   3   1   5       1361.15       1454.87        18.82 o                         
   4   1   5       1152.05       1151.94        12.08 o                         
   5   1   5         10.57         12.05         1.11 o                         
   6   1   5        235.14        230.72         5.24 o                         
   7   1   5         29.55         30.00         3.16 o                         
   8   1   5         61.45         67.99         2.67 o                         
  -7   2   5         30.39         33.56         3.15 o                         
  -6   2   5         88.74         97.04         5.20 o                         
  -5   2   5        714.47        731.55        20.00 o                         
  -4   2   5        109.43        110.82         4.54 o                         
  -3   2   5        232.93        234.34         3.75 o                         
  -2   2   5        382.79        385.72         4.12 o                         
  -1   2   5       2002.01       2116.15        39.63 o                         
   0   2   5        893.38        867.38        10.12 o                         
   1   2   5        278.58        260.18         3.14 o                         
   2   2   5         22.24         19.16         0.93 o                         
   3   2   5        288.14        304.98         3.76 o                         
   4   2   5        410.03        389.84         5.25 o                         
   5   2   5        204.07        198.22         3.53 o                         
   6   2   5       1409.60       1416.07        17.62 o                         
   7   2   5         10.91          9.35         1.67 o                         
   8   2   5         20.02         20.40         2.68 o                         
  -7   3   5          2.64          7.42         2.74 o                         
  -6   3   5         19.34         14.44         5.94 o                         
  -5   3   5         90.61         94.30         4.16 o                         
  -4   3   5        281.51        286.29        26.08 o                         
  -3   3   5        208.12        208.18         5.85 o                         
  -2   3   5        115.49        120.58         1.41 o                         
  -1   3   5          9.51          7.54         0.65 o                         
   0   3   5        473.12        451.70         5.77 o                         
   1   3   5         47.72         45.98         1.29 o                         
   2   3   5          5.96          3.14         0.72 o                         
   3   3   5        185.69        198.54         2.95 o                         
   4   3   5         91.89         88.83         2.12 o                         
   5   3   5          5.67          4.78         1.22 o                         
   6   3   5        729.19        718.69        10.38 o                         
   7   3   5          3.95          2.47         1.30 o                         
   8   3   5          2.12          1.76         1.33 o                         
  -6   4   5        175.89        180.92         5.93 o                         
  -5   4   5        217.16        221.43         6.92 o                         
  -4   4   5         80.85         80.02         4.79 o                         
  -3   4   5         25.33         24.79         4.86 o                         
  -2   4   5        518.56        500.93         8.84 o                         
  -1   4   5        462.55        457.03         9.59 o                         
   0   4   5        477.60        459.71         7.69 o                         
   1   4   5        114.23        112.53         2.33 o                         
   2   4   5         53.97         54.59         1.74 o                         
   3   4   5        207.74        207.83         4.06 o                         
   4   4   5         46.97         45.98         2.03 o                         
   5   4   5        228.46        225.47         5.95 o                         
   6   4   5       1136.40       1175.99        15.98 o                         
   7   4   5          2.09          2.40         1.44 o                         
   8   4   5          1.95          2.99         1.90 o                         
  -6   5   5         36.43         39.46         4.22 o                         
  -5   5   5          1.12          1.08         1.82 o                         
  -4   5   5         11.24         13.94         2.22 o                         
  -3   5   5        235.64        227.76        10.86 o                         
  -2   5   5        233.38        242.64         3.25 o                         
  -1   5   5        142.90        144.73         3.81 o                         
   0   5   5          0.55          0.78         0.82 o                         
   1   5   5          3.23          4.30         1.06 o                         
   2   5   5         13.76         14.77         1.49 o                         
   3   5   5        526.54        528.66         7.47 o                         
   4   5   5        144.80        139.41         3.81 o                         
   5   5   5         89.79         88.55         3.07 o                         
   6   5   5         91.32         86.50         3.30 o                         
   7   5   5          5.15          5.11         1.78 o                         
  -5   6   5        102.89        108.92         6.47 o                         
  -4   6   5         43.79         40.35         4.02 o                         
  -3   6   5         27.83         32.29         4.79 o                         
  -2   6   5        139.57        137.16         2.66 o                         
  -1   6   5        264.87        265.89         4.85 o                         
   0   6   5         36.62         35.07         1.50 o                         
   1   6   5         20.60         21.82         1.69 o                         
   2   6   5         91.03         90.46         3.26 o                         
   3   6   5        125.98        128.09         4.08 o                         
   4   6   5        133.61        137.93         3.81 o                         
   5   6   5        107.12        103.73         3.64 o                         
   6   6   5        231.78        235.75         5.72 o                         
   7   6   5         18.69         17.69         2.52 o                         
  -4   7   5         45.38         47.92         4.92 o                         
  -3   7   5         72.20         69.79         7.50 o                         
  -2   7   5          3.96          3.26         3.26 o                         
  -1   7   5         31.57         28.60         8.95 o                         
   0   7   5         11.40         12.84         1.47 o                         
   1   7   5        108.02        117.59         3.12 o                         
   2   7   5         32.86         36.07         2.43 o                         
   3   7   5         20.38         22.11         2.26 o                         
   4   7   5         54.10         56.71         3.26 o                         
   5   7   5         51.38         54.72         2.93 o                         
   6   7   5         25.64         26.55         3.52 o                         
  -2   8   5          4.18          2.47         2.95 o                         
  -1   8   5         27.61         24.06        16.75 o                         
   0   8   5        104.76        111.77         3.14 o                         
   1   8   5         36.61         40.58         2.51 o                         
   2   8   5        157.29        162.12         5.25 o                         
   3   8   5          9.66          8.41         2.01 o                         
   4   8   5         19.10         21.57         2.51 o                         
  -1  -8   6         20.01         16.19         4.22 o                         
   0  -8   6         25.03         20.64         1.91 o                         
  -4  -7   6        122.14        130.18         4.80 o                         
  -3  -7   6         42.25         42.67         3.11 o                         
  -2  -7   6         19.50         20.75         1.89 o                         
  -1  -7   6          2.03          1.28         0.90 o                         
   0  -7   6         27.45         26.92         1.67 o                         
   1  -7   6        100.06        102.79         3.31 o                         
   2  -7   6          2.37          1.59         1.13 o                         
   3  -7   6         76.06         61.70         3.92 o                         
  -5  -6   6        189.27        191.05         5.48 o                         
  -4  -6   6        121.27        123.93         4.03 o                         
  -3  -6   6         60.44         66.32         2.96 o                         
  -2  -6   6          4.85          5.26         1.39 o                         
  -1  -6   6        169.49        172.25         4.95 o                         
   0  -6   6          5.47          4.33         1.14 o                         
   1  -6   6        199.25        201.06         4.21 o                         
   2  -6   6         59.02         60.82         1.95 o                         
   3  -6   6        139.15        135.12         3.69 o                         
   4  -6   6         24.43         23.53         1.78 o                         
   5  -6   6         42.90         44.83         1.84 o                         
  -6  -5   6         50.56         53.34         2.90 o                         
  -5  -5   6          5.66          4.82         1.29 o                         
  -4  -5   6         11.91         10.63         1.31 o                         
  -3  -5   6         43.56         39.23         1.93 o                         
  -2  -5   6        139.77        135.74         3.23 o                         
  -1  -5   6        134.38        131.70         3.14 o                         
   0  -5   6         22.69         20.04         0.99 o                         
   1  -5   6         35.74         34.23         1.56 o                         
   2  -5   6         47.97         47.66         1.74 o                         
   3  -5   6         42.81         45.16         2.20 o                         
   4  -5   6        259.12        251.82         3.97 o                         
   5  -5   6         29.64         30.06         2.20 o                         
   6  -5   6          1.51          1.78         1.29 o                         
  -7  -4   6        201.03        203.90         5.55 o                         
  -6  -4   6         48.10         49.82         2.58 o                         
  -5  -4   6        218.02        219.60         4.62 o                         
  -4  -4   6         36.96         36.37         2.19 o                         
  -3  -4   6         64.36         61.43         1.87 o                         
  -2  -4   6        372.59        354.53         5.07 o                         
  -1  -4   6        699.31        698.68        14.98 o                         
   0  -4   6         48.14         47.67         1.61 o                         
   1  -4   6          0.71          0.81         0.41 o                         
   2  -4   6        263.74        258.92         4.04 o                         
   3  -4   6        332.94        324.65         4.58 o                         
   4  -4   6        453.81        463.67         6.06 o                         
   5  -4   6         52.87         52.22         2.30 o                         
   6  -4   6          7.37          5.00         1.12 o                         
  -7  -3   6         26.62         25.12         2.13 o                         
  -6  -3   6        273.05        264.08         5.69 o                         
  -5  -3   6         81.64         79.72         2.48 o                         
  -4  -3   6          5.18          4.08         1.09 o                         
  -3  -3   6          1.55          3.50         1.14 o                         
  -2  -3   6        330.94        320.37         3.81 o                         
  -1  -3   6         70.36         61.95         2.31 o                         
   0  -3   6        241.76        234.59         4.26 o                         
   1  -3   6         33.64         32.93         0.74 o                         
   2  -3   6         75.10         66.97         1.66 o                         
   3  -3   6        108.70        110.27         1.86 o                         
   4  -3   6        395.22        407.85         6.06 o                         
   5  -3   6        135.93        136.37         4.14 o                         
   6  -3   6          5.67          4.11         1.03 o                         
   7  -3   6          3.79          1.53         1.01 o                         
  -7  -2   6          0.55          0.16         0.78 o                         
  -6  -2   6        307.39        302.04         5.34 o                         
  -5  -2   6        898.35        890.62        12.88 o                         
  -4  -2   6        209.63        211.20         4.13 o                         
  -3  -2   6         28.51         26.72         1.10 o                         
  -2  -2   6         24.31         21.11         1.35 o                         
  -1  -2   6        242.64        240.72         2.63 o                         
   0  -2   6       1077.79       1090.71        17.06 o                         
   1  -2   6       1009.07       1023.18        15.42 o                         
   2  -2   6        671.01        655.75         5.77 o                         
   3  -2   6        356.45        387.74         4.09 o                         
   4  -2   6         10.79          9.61         0.88 o                         
   5  -2   6        115.34        116.29         2.50 o                         
   6  -2   6        161.01        157.15         4.18 o                         
   7  -2   6        126.40        127.40         5.80 o                         
  -7  -1   6         20.93         19.69         1.53 o                         
  -6  -1   6        422.03        416.59         5.64 o                         
  -5  -1   6        317.39        316.57         4.66 o                         
  -4  -1   6        374.03        369.19         4.63 o                         
  -3  -1   6        134.17        134.63         2.16 o                         
  -2  -1   6         27.68         29.36         0.76 o                         
  -1  -1   6        210.59        178.53         3.15 o                         
   0  -1   6        562.72        613.70        19.50 o                         
   1  -1   6       1601.69       1589.78        23.17 o                         
   2  -1   6          2.47          2.88         0.71 o                         
   3  -1   6         24.48         24.08         0.73 o                         
   4  -1   6         12.30         10.53         0.95 o                         
   5  -1   6        314.02        319.12         4.34 o                         
   6  -1   6        128.86        135.29         3.06 o                         
   7  -1   6         30.02         32.35         1.84 o                         
   8  -1   6          8.94          8.41         1.79 o                         
  -7   0   6        105.63         92.79         2.36 o                         
  -6   0   6        227.43        226.45         3.99 o                         
  -5   0   6        607.66        595.68         6.89 o                         
  -4   0   6        129.12        114.36         2.30 o                         
  -3   0   6        808.35        790.44         7.76 o                         
  -2   0   6        464.33        443.02         4.41 o                         
  -1   0   6        750.97        744.24        12.55 o                         
   0   0   6       1167.66       1224.04        29.46 o                         
   1   0   6        381.40        376.65         4.55 o                         
   2   0   6        795.89        800.01         9.02 o                         
   3   0   6        686.96        741.39         7.53 o                         
   4   0   6        185.09        174.45         2.68 o                         
   5   0   6         33.26         35.52         1.38 o                         
   6   0   6        400.53        401.03         5.73 o                         
   7   0   6         23.23         23.10         4.16 o                         
   8   0   6        109.59        111.34         3.21 o                         
  -7   1   6        180.26        129.38        33.06 o                         
  -6   1   6        187.49        194.45         2.80 o                         
  -5   1   6        233.92        227.19         3.30 o                         
  -4   1   6       1372.01       1396.06        12.55 o                         
  -3   1   6        579.13        583.02         7.15 o                         
  -2   1   6        569.52        592.07         5.42 o                         
  -1   1   6        247.11        221.83         2.60 o                         
   0   1   6        521.96        556.73        13.61 o                         
   1   1   6         34.73         36.91         1.07 o                         
   2   1   6          2.08          2.44         0.52 o                         
   3   1   6         25.12         17.31         0.83 o                         
   4   1   6        472.85        487.39         5.75 o                         
   5   1   6        129.63        130.43         2.85 o                         
   6   1   6         21.47         24.37         1.65 o                         
   7   1   6         27.25         28.53         2.34 o                         
   8   1   6         87.53         91.59         3.32 o                         
  -7   2   6         36.61         35.10         3.28 o                         
  -6   2   6        238.09        240.42         6.40 o                         
  -5   2   6        609.01        621.98        19.21 o                         
  -4   2   6         37.35         39.30         1.28 o                         
  -3   2   6        207.21        212.95         3.04 o                         
  -2   2   6        242.28        238.99         4.14 o                         
  -1   2   6          7.47          5.78         0.57 o                         
   0   2   6       4200.62       4619.96        85.57 o                         
   1   2   6        545.02        510.05        10.97 o                         
   2   2   6       1218.23       1222.02        14.44 o                         
   3   2   6          7.29          5.90         0.86 o                         
   4   2   6        327.66        335.80         4.40 o                         
   5   2   6         13.29         11.95         1.28 o                         
   6   2   6        216.13        215.09         4.39 o                         
   7   2   6        132.01        135.88         3.41 o                         
   8   2   6        132.95        137.04         4.08 o                         
  -7   3   6         52.98         59.59         4.08 o                         
  -6   3   6        221.55        227.84         7.32 o                         
  -5   3   6        190.88        188.99         5.83 o                         
  -4   3   6        108.58        106.47         4.42 o                         
  -3   3   6          2.83          3.55         1.21 o                         
  -2   3   6         55.47         53.00         1.04 o                         
  -1   3   6         12.51          9.25         0.80 o                         
   0   3   6       1657.27       1676.75        21.23 o                         
   1   3   6        596.08        571.13         6.48 o                         
   2   3   6         10.58         14.49         0.94 o                         
   3   3   6        438.70        450.77         5.98 o                         
   4   3   6         25.31         31.93         1.81 o                         
   5   3   6        297.79        303.54         5.31 o                         
   6   3   6         40.71         43.14         2.27 o                         
   7   3   6        177.57        177.75         4.43 o                         
   8   3   6          3.09          1.92         1.35 o                         
  -6   4   6        118.42        117.46         7.41 o                         
  -5   4   6         61.14         62.23         7.70 o                         
  -4   4   6        279.23        272.78         8.64 o                         
  -3   4   6         74.47         76.49         3.17 o                         
  -2   4   6        125.97        127.09         2.59 o                         
  -1   4   6         76.99         66.11         1.68 o                         
   0   4   6       1685.20       1665.10        19.62 o                         
   1   4   6        687.55        669.89         8.65 o                         
   2   4   6        314.16        317.26         4.82 o                         
   3   4   6          1.56          1.65         1.10 o                         
   4   4   6         58.57         58.20         2.07 o                         
   5   4   6        141.35        132.41         3.99 o                         
   6   4   6         69.95         69.49         2.85 o                         
   7   4   6        683.60        689.79        12.14 o                         
   8   4   6          9.98         10.59         2.21 o                         
  -5   5   6          2.36          1.41         1.68 o                         
  -4   5   6         27.63         27.27         3.85 o                         
  -3   5   6         75.61         76.07         5.58 o                         
  -2   5   6        207.56        202.43         3.11 o                         
  -1   5   6        262.18        268.47         3.91 o                         
   0   5   6         30.16         34.26         1.48 o                         
   1   5   6         62.42         62.68         2.41 o                         
   2   5   6          0.65          0.41         0.79 o                         
   3   5   6          9.66          9.30         1.51 o                         
   4   5   6        140.90        142.98         3.59 o                         
   5   5   6        160.74        159.33         4.05 o                         
   6   5   6         17.01         16.05         2.07 o                         
   7   5   6        201.65        195.01         6.84 o                         
  -5   6   6         32.48         30.25         4.17 o                         
  -4   6   6        173.47        178.79        12.58 o                         
  -3   6   6        147.10        145.63         5.43 o                         
  -2   6   6         46.03         45.56         2.01 o                         
  -1   6   6        147.30        144.14         2.71 o                         
   0   6   6        159.84        163.91         3.16 o                         
   1   6   6        164.27        162.87         3.41 o                         
   2   6   6        145.60        141.39         3.22 o                         
   3   6   6         53.51         54.60         2.73 o                         
   4   6   6        175.41        170.93         4.59 o                         
   5   6   6         13.90         14.61         1.89 o                         
   6   6   6          3.59          2.73         1.61 o                         
  -3   7   6          0.63          1.21         2.11 o                         
  -2   7   6         22.44         28.80         3.22 o                         
  -1   7   6         61.25         66.70         2.18 o                         
   0   7   6         72.98         80.23         2.75 o                         
   1   7   6         21.95         25.51         2.01 o                         
   2   7   6         15.98         20.54         1.89 o                         
   3   7   6         46.77         50.30         3.22 o                         
   4   7   6         93.03         95.94         3.65 o                         
   5   7   6         32.80         32.10         3.01 o                         
  -1   8   6         32.73         39.21         3.71 o                         
   0   8   6        184.34        193.37         5.19 o                         
   1   8   6        103.10        111.12         3.78 o                         
   2   8   6         31.59         34.54         2.32 o                         
   3   8   6          2.65          2.31         1.63 o                         
   4   8   6         19.70         14.46         3.84 o                         
  -3  -7   7         12.29         10.96         1.52 o                         
  -2  -7   7         65.67         67.04         2.61 o                         
  -1  -7   7        394.73        386.01        13.30 o                         
   0  -7   7         20.90         14.07         4.20 o                         
   1  -7   7        119.38        111.71         5.47 o                         
   2  -7   7         39.61         37.33         3.39 o                         
  -5  -6   7         65.01         64.77         3.28 o                         
  -4  -6   7         70.35         66.58         3.23 o                         
  -3  -6   7         15.64         17.05         1.60 o                         
  -2  -6   7          1.10          0.98         0.74 o                         
  -1  -6   7        215.87        213.45         5.99 o                         
   0  -6   7         23.09         23.13         3.39 o                         
   1  -6   7        156.47        158.16         4.71 o                         
   2  -6   7         33.85         33.30         1.50 o                         
   3  -6   7         59.78         53.82         1.67 o                         
   4  -6   7         44.55         41.10         2.24 o                         
  -6  -5   7         25.41         21.75         2.50 o                         
  -5  -5   7         63.43         63.88         2.55 o                         
  -4  -5   7          1.55          0.83         1.17 o                         
  -3  -5   7        165.16        156.34         4.28 o                         
  -2  -5   7        329.03        330.04         6.88 o                         
  -1  -5   7        449.84        450.83         8.78 o                         
   0  -5   7          2.10          1.34         0.88 o                         
   1  -5   7         45.08         47.10         1.46 o                         
   2  -5   7        158.84        155.83         3.67 o                         
   3  -5   7          0.95          0.48         0.59 o                         
   4  -5   7        165.76        152.62         3.40 o                         
   5  -5   7        118.41        119.60         3.16 o                         
  -6  -4   7         62.21         64.65         3.09 o                         
  -5  -4   7          0.97          2.33         1.10 o                         
  -4  -4   7         64.09         61.37         2.18 o                         
  -3  -4   7        144.74        142.29         3.10 o                         
  -2  -4   7        392.71        367.48        13.67 o                         
  -1  -4   7        104.17        100.39         3.83 o                         
   0  -4   7        165.42        159.39         7.10 o                         
   1  -4   7         32.07         31.54         0.97 o                         
   2  -4   7         67.07         64.65         1.74 o                         
   3  -4   7          7.23          9.41         0.80 o                         
   4  -4   7        334.95        323.12         4.90 o                         
   5  -4   7         69.60         70.69         2.04 o                         
   6  -4   7         77.46         89.29         3.35 o                         
  -7  -3   7         24.57         22.58         2.32 o                         
  -6  -3   7        202.15        198.46         4.61 o                         
  -5  -3   7        170.26        167.03         3.74 o                         
  -4  -3   7         74.29         72.09         2.62 o                         
  -3  -3   7        205.32        193.46         2.94 o                         
  -2  -3   7        399.98        387.67         6.26 o                         
  -1  -3   7        274.10        272.60         5.30 o                         
   0  -3   7        138.95        128.45         2.37 o                         
   1  -3   7         39.53         46.61         2.43 o                         
   2  -3   7        144.65        131.83         1.61 o                         
   3  -3   7        199.26        205.88         4.67 o                         
   4  -3   7        178.41        178.58         2.81 o                         
   5  -3   7        390.31        389.39         5.18 o                         
   6  -3   7         72.90         79.79         2.51 o                         
   7  -3   7          0.42          1.40         1.18 o                         
  -7  -2   7          2.31          2.77         1.40 o                         
  -6  -2   7        294.80        283.74         5.70 o                         
  -5  -2   7        130.21        125.52         3.36 o                         
  -4  -2   7        414.85        404.71         5.39 o                         
  -3  -2   7        101.81        104.19         2.12 o                         
  -2  -2   7          1.83          1.30         0.56 o                         
  -1  -2   7         32.61         31.17         1.02 o                         
   0  -2   7       1050.55       1088.49        17.00 o                         
   1  -2   7        397.00        400.86         7.17 o                         
   2  -2   7          0.83          1.01         0.80 o                         
   3  -2   7         25.71         26.48         0.72 o                         
   4  -2   7         57.85         59.00         1.59 o                         
   5  -2   7        338.47        349.26         4.75 o                         
   6  -2   7        154.49        159.93         3.37 o                         
   7  -2   7         20.14         13.87         2.67 o                         
  -7  -1   7         72.18         76.10         2.38 o                         
  -6  -1   7        129.90        129.05         3.20 o                         
  -5  -1   7        572.35        562.60         7.16 o                         
  -4  -1   7        186.81        188.09         3.15 o                         
  -3  -1   7        165.85        167.04         2.41 o                         
  -2  -1   7          1.06          1.38         0.43 o                         
  -1  -1   7        545.52        556.14        11.69 o                         
   0  -1   7        514.18        455.39        11.43 o                         
   1  -1   7        850.56        877.68        13.34 o                         
   2  -1   7        110.88        111.49         1.20 o                         
   3  -1   7         54.04         49.26         0.92 o                         
   4  -1   7         13.81         12.93         0.85 o                         
   5  -1   7        556.49        575.37         8.18 o                         
   6  -1   7        499.18        515.34         7.26 o                         
   7  -1   7         26.20         23.86         4.44 o                         
   8  -1   7         16.64          5.85         3.16 o                         
  -7   0   7        262.04        281.48         5.47 o                         
  -6   0   7         16.37         16.03         1.45 o                         
  -5   0   7         53.21         48.90         1.65 o                         
  -4   0   7        380.41        373.88         4.98 o                         
  -3   0   7        488.55        493.15         6.43 o                         
  -2   0   7         90.17         91.42         2.15 o                         
  -1   0   7        115.17        107.77         2.60 o                         
   0   0   7        199.83        217.35         2.21 o                         
   1   0   7        159.71        146.36         3.30 o                         
   2   0   7         72.10         59.31         2.91 o                         
   3   0   7        209.49        194.13         4.52 o                         
   4   0   7        450.84        470.03         5.56 o                         
   5   0   7        131.07        123.05         2.75 o                         
   6   0   7        128.13        130.87         2.97 o                         
   7   0   7         19.29         16.48         3.36 o                         
   8   0   7         60.57         65.27         3.43 o                         
  -7   1   7        238.22        261.78         8.27 o                         
  -6   1   7          8.53          6.33         0.90 o                         
  -5   1   7        291.84        285.54         4.56 o                         
  -4   1   7        574.42        595.50         9.85 o                         
  -3   1   7         19.02         20.07         1.24 o                         
  -2   1   7        413.78        417.42         4.19 o                         
  -1   1   7        200.54        208.00         2.59 o                         
   0   1   7         55.13         46.89         1.12 o                         
   1   1   7         18.70         17.21         2.06 o                         
   2   1   7       1112.67       1102.31        15.54 o                         
   3   1   7        367.56        339.68         4.52 o                         
   4   1   7        550.06        544.64         6.25 o                         
   5   1   7         39.38         37.46         1.69 o                         
   6   1   7        107.82        108.09         2.83 o                         
   7   1   7         21.96         22.94         4.27 o                         
   8   1   7         50.74         57.26         3.09 o                         
  -7   2   7        189.94        230.31        12.68 o                         
  -6   2   7         55.61         53.23         3.45 o                         
  -5   2   7        132.23        120.74         4.05 o                         
  -4   2   7       1047.46       1065.53        14.01 o                         
  -3   2   7         11.60          9.50         0.60 o                         
  -2   2   7        195.61        199.23         2.40 o                         
  -1   2   7         24.08         21.50         0.69 o                         
   0   2   7        243.86        218.24         3.08 o                         
   1   2   7        307.91        302.43         7.21 o                         
   2   2   7        298.47        278.18         7.77 o                         
   3   2   7        237.52        222.69         3.22 o                         
   4   2   7        453.41        449.25         6.11 o                         
   5   2   7         57.16         53.28         2.10 o                         
   6   2   7          1.35          1.74         1.03 o                         
   7   2   7        143.41        144.03         3.61 o                         
   8   2   7         31.05         27.86         5.75 o                         
  -6   3   7        138.55        138.14         7.37 o                         
  -5   3   7        411.90        427.74         9.25 o                         
  -4   3   7       1200.55       1203.39        26.32 o                         
  -3   3   7        682.94        687.20         6.58 o                         
  -2   3   7         11.54         11.16         0.84 o                         
  -1   3   7        177.89        177.82         3.46 o                         
   0   3   7        432.76        399.15         5.14 o                         
   1   3   7        895.67        868.06         9.63 o                         
   2   3   7        382.94        364.71         4.69 o                         
   3   3   7         13.17         10.28         1.27 o                         
   4   3   7          6.05          7.04         1.17 o                         
   5   3   7        173.87        167.24         4.08 o                         
   6   3   7        168.95        173.53         4.05 o                         
   7   3   7        187.23        184.84         4.62 o                         
   8   3   7          3.09          2.68         1.64 o                         
  -6   4   7         32.46         34.86         4.04 o                         
  -5   4   7         73.61         79.68         4.80 o                         
  -4   4   7        525.75        513.51        10.50 o                         
  -3   4   7          3.97          3.55         1.44 o                         
  -2   4   7         67.68         71.74         1.35 o                         
  -1   4   7        210.08        205.84         3.40 o                         
   0   4   7          0.66          1.89         0.69 o                         
   1   4   7        933.73        929.09        11.10 o                         
   2   4   7         72.86         73.04         2.10 o                         
   3   4   7        242.37        241.91         4.71 o                         
   4   4   7         20.80         17.74         1.76 o                         
   5   4   7        193.44        197.32         4.56 o                         
   6   4   7         10.66         10.47         1.69 o                         
   7   4   7        133.68        133.58         5.02 o                         
  -5   5   7         87.78         95.05         4.84 o                         
  -4   5   7        357.78        373.18        27.93 o                         
  -3   5   7         44.02         47.26         3.71 o                         
  -2   5   7         57.48         58.79         1.10 o                         
  -1   5   7        163.15        153.26         4.43 o                         
   0   5   7          5.85          4.58         0.97 o                         
   1   5   7        317.76        311.49         4.73 o                         
   2   5   7        296.67        284.51         4.69 o                         
   3   5   7        192.57        185.44         3.84 o                         
   4   5   7          0.80          0.72         0.91 o                         
   5   5   7         22.12         20.92         2.49 o                         
   6   5   7         91.03         91.04         3.90 o                         
   7   5   7         19.84         21.15         2.82 o                         
  -4   6   7         68.99         72.78         8.39 o                         
  -3   6   7         94.37         99.05         4.66 o                         
  -2   6   7         93.72         93.27         2.28 o                         
  -1   6   7         72.35         74.31         2.15 o                         
   0   6   7         54.36         52.42         1.93 o                         
   1   6   7        250.35        246.36         4.73 o                         
   2   6   7        190.03        192.71         4.15 o                         
   3   6   7        347.07        350.16         6.20 o                         
   4   6   7         18.56         19.94         1.90 o                         
   5   6   7         10.54         10.81         1.92 o                         
   6   6   7          0.78          0.34         1.26 o                         
  -3   7   7         31.77         28.98         4.19 o                         
  -2   7   7          2.15          3.50         2.01 o                         
  -1   7   7         29.66         28.58         1.66 o                         
   0   7   7         61.37         69.09         2.70 o                         
   1   7   7        112.34        118.02         3.46 o                         
   2   7   7        146.98        141.43         4.54 o                         
   3   7   7         31.91         35.11         3.39 o                         
   4   7   7         17.39         13.43         2.55 o                         
   5   7   7          8.83          8.45         2.03 o                         
  -1   8   7         17.76         14.61         6.21 o                         
   0   8   7         35.18         34.62         3.58 o                         
   1   8   7         99.70        107.19         3.25 o                         
   2   8   7         38.57         40.41         7.57 o                         
   3   8   7         36.32         38.91         2.81 o                         
  -2  -7   8          6.91          4.26         1.68 o                         
  -1  -7   8         95.71         91.68         6.86 o                         
   0  -7   8        400.33        413.45        10.64 o                         
   1  -7   8         41.30         37.45         8.98 o                         
   2  -7   8          8.82          8.02         3.50 o                         
  -4  -6   8          0.51         -0.59         0.94 o                         
  -3  -6   8         76.83         76.54         2.99 o                         
  -2  -6   8         10.52          6.89         1.75 o                         
  -1  -6   8         15.80         12.70         2.25 o                         
   0  -6   8        464.40        458.78        28.46 o                         
   1  -6   8         29.92         28.99         1.64 o                         
   2  -6   8         68.76         71.68         5.42 o                         
   3  -6   8          0.70          1.96         1.70 o                         
   4  -6   8          0.93          0.20         1.74 o                         
  -5  -5   8         74.04         73.40         2.99 o                         
  -4  -5   8         20.36         21.79         1.77 o                         
  -3  -5   8         75.35         78.64         2.83 o                         
  -2  -5   8         18.95         15.60         2.88 o                         
  -1  -5   8        121.76        123.38         4.35 o                         
   0  -5   8       1318.02       1265.90        47.09 o                         
   1  -5   8          1.05          0.38         0.52 o                         
   2  -5   8        101.13         89.76         4.21 o                         
   3  -5   8         52.99         49.85         3.88 o                         
   4  -5   8          2.72          3.03         0.90 o                         
   5  -5   8         75.80         77.89         4.05 o                         
  -6  -4   8         52.73         47.00         2.66 o                         
  -5  -4   8         16.26         15.46         1.77 o                         
  -4  -4   8         14.99         13.10         1.68 o                         
  -3  -4   8        174.90        164.57         3.39 o                         
  -2  -4   8        137.72        136.83         2.80 o                         
  -1  -4   8         17.57         17.30         0.78 o                         
   0  -4   8        372.27        366.99        16.84 o                         
   1  -4   8          7.77          7.18         0.41 o                         
   2  -4   8        179.98        158.77         6.86 o                         
   3  -4   8        196.22        184.22         6.76 o                         
   4  -4   8          9.64          6.00         0.75 o                         
   5  -4   8         28.36         24.46         1.61 o                         
   6  -4   8          0.37          0.25         0.72 o                         
  -6  -3   8        222.16        223.81         4.77 o                         
  -5  -3   8         75.47         71.90         2.48 o                         
  -4  -3   8        201.65        196.99         4.32 o                         
  -3  -3   8         37.18         36.18         1.60 o                         
  -2  -3   8        133.61        124.66         2.93 o                         
  -1  -3   8        370.00        368.26         3.75 o                         
   0  -3   8       1438.38       1453.43        23.16 o                         
   1  -3   8         31.64         28.34         2.42 o                         
   2  -3   8        114.31        111.80         4.16 o                         
   3  -3   8        466.90        441.60        13.79 o                         
   4  -3   8          0.61          1.51         0.49 o                         
   5  -3   8        117.76        110.75         2.18 o                         
   6  -3   8         42.57         43.25         1.68 o                         
  -7  -2   8          1.01          1.41         1.23 o                         
  -6  -2   8         99.56         94.59         2.69 o                         
  -5  -2   8        150.54        149.60         3.74 o                         
  -4  -2   8         23.91         24.61         1.53 o                         
  -3  -2   8         17.55         18.95         1.08 o                         
  -2  -2   8          2.66          2.04         0.57 o                         
  -1  -2   8        157.41        158.30         1.94 o                         
   0  -2   8        401.38        402.78        15.50 o                         
   1  -2   8        543.70        593.67        11.22 o                         
   2  -2   8          4.13          4.12         1.33 o                         
   3  -2   8         80.72         77.63         1.08 o                         
   4  -2   8        114.95         94.21         1.61 o                         
   5  -2   8        136.10        135.18         2.76 o                         
   6  -2   8         45.22         42.04         1.96 o                         
   7  -2   8        206.87        227.46         6.66 o                         
  -7  -1   8         50.21         51.33         2.42 o                         
  -6  -1   8         87.60         86.40         2.89 o                         
  -5  -1   8        372.16        370.66         5.60 o                         
  -4  -1   8        282.78        276.02         3.97 o                         
  -3  -1   8         28.72         29.67         1.44 o                         
  -2  -1   8         46.52         46.93         1.14 o                         
  -1  -1   8       1095.51       1104.85        21.39 o                         
   0  -1   8       1777.56       1803.35        28.22 o                         
   1  -1   8        679.55        664.95        10.90 o                         
   2  -1   8         39.06         38.86         1.89 o                         
   3  -1   8         16.20         15.18         1.92 o                         
   4  -1   8         14.27         15.72         0.83 o                         
   5  -1   8        188.17        188.49         3.03 o                         
   6  -1   8        601.63        603.76        12.27 o                         
   7  -1   8        301.21        326.71         6.03 o                         
  -7   0   8         29.90         31.63         3.85 o                         
  -6   0   8         13.16         14.27         1.44 o                         
  -5   0   8         95.87         96.41         2.40 o                         
  -4   0   8         19.20         20.85         1.77 o                         
  -3   0   8        257.11        259.04         3.93 o                         
  -2   0   8        289.65        289.75         5.73 o                         
  -1   0   8         93.66         94.56         3.43 o                         
   0   0   8          0.91          1.33         0.38 o                         
   1   0   8        325.71        348.20         3.14 o                         
   2   0   8        234.60        224.03         4.01 o                         
   3   0   8          9.29          8.81         0.56 o                         
   4   0   8          4.24          7.63         1.46 o                         
   5   0   8         31.02         29.89         1.47 o                         
   6   0   8        182.90        182.22         3.85 o                         
   7   0   8        158.48        168.69         3.88 o                         
   8   0   8          4.54          1.58         1.17 o                         
  -7   1   8         25.09         25.88         3.05 o                         
  -6   1   8         16.61         15.92         2.71 o                         
  -5   1   8         51.28         51.42         1.78 o                         
  -4   1   8        580.90        593.33         6.77 o                         
  -3   1   8        360.37        368.63         4.64 o                         
  -2   1   8        932.94        945.99         9.64 o                         
  -1   1   8        155.29        158.80         2.25 o                         
   0   1   8        290.92        293.58         3.02 o                         
   1   1   8        111.32        100.34         1.62 o                         
   2   1   8        772.23        747.03        14.81 o                         
   3   1   8        356.29        349.71         4.09 o                         
   4   1   8        292.63        282.74         5.95 o                         
   5   1   8          3.03          2.88         0.80 o                         
   6   1   8        177.24        176.32         3.89 o                         
   7   1   8        326.20        339.70         6.10 o                         
   8   1   8         41.57         21.34         9.65 o                         
  -6   2   8         77.76         83.02         4.84 o                         
  -5   2   8         65.21         60.52         3.49 o                         
  -4   2   8         64.69         61.26         1.37 o                         
  -3   2   8        118.15        117.55         1.79 o                         
  -2   2   8        330.95        337.02         4.03 o                         
  -1   2   8         21.32         22.54         0.90 o                         
   0   2   8          1.97          1.65         0.59 o                         
   1   2   8        226.68        212.35         7.07 o                         
   2   2   8        206.34        202.16         3.12 o                         
   3   2   8         45.28         39.74         1.63 o                         
   4   2   8         10.58         12.57         1.36 o                         
   5   2   8         59.74         56.05         1.87 o                         
   6   2   8         29.61         30.68         1.88 o                         
   7   2   8        151.70        159.94         4.32 o                         
   8   2   8         20.47         17.02         3.79 o                         
  -6   3   8        272.79        280.37         7.81 o                         
  -5   3   8         87.36         92.37         4.84 o                         
  -4   3   8        317.69        330.49         8.08 o                         
  -3   3   8        228.13        228.92         3.57 o                         
  -2   3   8         70.81         68.98         1.45 o                         
  -1   3   8        262.42        249.09         3.27 o                         
   0   3   8        586.18        569.75        11.29 o                         
   1   3   8        449.23        425.79         9.26 o                         
   2   3   8         55.64         51.83         1.80 o                         
   3   3   8        146.12        142.06         3.67 o                         
   4   3   8         55.66         51.64         2.43 o                         
   5   3   8        267.37        266.07         4.98 o                         
   6   3   8        177.01        173.68         4.59 o                         
   7   3   8        235.40        231.56         6.01 o                         
  -5   4   8         37.18         39.21         3.23 o                         
  -4   4   8          1.50          2.74         2.52 o                         
  -3   4   8        374.98        357.30         7.52 o                         
  -2   4   8          1.92          2.92         0.67 o                         
  -1   4   8        145.28        142.15         2.42 o                         
   0   4   8         26.56         24.97         1.40 o                         
   1   4   8        151.80        136.58         2.92 o                         
   2   4   8         10.61         10.92         1.22 o                         
   3   4   8         10.31         12.19         1.56 o                         
   4   4   8          6.48          6.89         1.42 o                         
   5   4   8        265.89        261.88         5.13 o                         
   6   4   8        133.63        135.10         3.94 o                         
   7   4   8          3.41          1.47         1.52 o                         
  -5   5   8          9.29         10.05         4.06 o                         
  -4   5   8         92.81        103.21         6.43 o                         
  -3   5   8       1279.13       1272.70        23.97 o                         
  -2   5   8          0.50          0.12         0.40 o                         
  -1   5   8         50.58         46.04         1.86 o                         
   0   5   8         46.91         45.21         2.11 o                         
   1   5   8         58.78         58.47         1.92 o                         
   2   5   8        176.00        174.90         3.69 o                         
   3   5   8        320.31        319.11         5.49 o                         
   4   5   8         92.33         90.43         2.84 o                         
   5   5   8         53.79         55.44         3.10 o                         
   6   5   8         68.32         68.14         3.49 o                         
  -4   6   8          2.78          2.54         2.47 o                         
  -3   6   8        500.79        481.88        14.80 o                         
  -2   6   8          1.36          1.20         1.48 o                         
  -1   6   8          2.43          2.76         1.12 o                         
   0   6   8         17.25         21.58         1.93 o                         
   1   6   8         16.00         13.80         2.01 o                         
   2   6   8        230.09        227.42         4.93 o                         
   3   6   8         56.43         62.75         3.38 o                         
   4   6   8         63.44         70.35         3.09 o                         
   5   6   8          2.83          3.00         1.86 o                         
   6   6   8         34.75         32.70         3.15 o                         
  -2   7   8         13.28          9.84         2.56 o                         
  -1   7   8          7.31         11.85         4.04 o                         
   0   7   8        131.24        121.90         3.51 o                         
   1   7   8          2.18          3.59         1.31 o                         
   2   7   8        113.66        114.24         3.88 o                         
   3   7   8        125.90        126.00         4.32 o                         
   4   7   8         77.05         79.15         3.57 o                         
   1   8   8         19.05         11.26         3.33 o                         
   2   8   8         26.47         20.84         4.44 o                         
  -3  -6   9          1.19          1.43         1.00 o                         
  -2  -6   9         28.98         13.79         9.58 o                         
  -1  -6   9        108.08        104.03         4.81 o                         
   0  -6   9         24.76         17.44        12.67 o                         
   1  -6   9         39.49         39.54         3.89 o                         
   2  -6   9         50.34         55.31         3.71 o                         
   3  -6   9          5.42          7.14         2.48 o                         
  -4  -5   9        346.16        335.63         8.34 o                         
  -3  -5   9          8.63          8.72         1.42 o                         
  -2  -5   9         71.18         70.66         2.20 o                         
  -1  -5   9          9.70          7.77         2.25 o                         
   0  -5   9         66.84         61.50         4.64 o                         
   1  -5   9        309.47        315.17        10.09 o                         
   2  -5   9        164.31        175.95         8.71 o                         
   3  -5   9          6.62          6.88         5.11 o                         
   4  -5   9         28.60         20.78        14.72 o                         
  -5  -4   9         45.74         42.65         2.49 o                         
  -4  -4   9        118.73        106.59         3.19 o                         
  -3  -4   9         17.33         20.22         1.44 o                         
  -2  -4   9        373.65        365.65         6.54 o                         
  -1  -4   9         29.89         31.19         1.04 o                         
   0  -4   9        126.43        129.98         9.43 o                         
   1  -4   9        222.40        228.53         6.66 o                         
   2  -4   9        111.72        111.62         6.11 o                         
   3  -4   9        259.56        258.80         7.91 o                         
   4  -4   9         62.95         63.89         3.22 o                         
   5  -4   9         29.56         17.55        11.59 o                         
  -6  -3   9        207.85        210.72         6.05 o                         
  -5  -3   9        160.98        153.10         4.11 o                         
  -4  -3   9        404.50        378.81         5.84 o                         
  -3  -3   9         65.19         70.26         2.45 o                         
  -2  -3   9        128.21        119.71         2.39 o                         
  -1  -3   9          8.89          8.12         0.83 o                         
   0  -3   9         15.20         10.35         1.69 o                         
   1  -3   9       1579.75       1591.44        26.80 o                         
   2  -3   9        180.39        184.52         6.40 o                         
   3  -3   9        274.02        294.67         8.35 o                         
   4  -3   9         86.56         76.16         3.43 o                         
   5  -3   9          0.45          0.36         0.57 o                         
   6  -3   9          1.90         -0.05         0.79 o                         
  -6  -2   9        115.55        114.76         3.26 o                         
  -5  -2   9        388.54        366.75         6.02 o                         
  -4  -2   9         15.48         13.12         1.25 o                         
  -3  -2   9          3.23          1.25         0.91 o                         
  -2  -2   9         66.82         62.89         2.78 o                         
  -1  -2   9        251.74        250.36         5.83 o                         
   0  -2   9         27.12         33.24         3.11 o                         
   1  -2   9       1082.91       1121.16        18.20 o                         
   2  -2   9          7.11          7.73         1.85 o                         
   3  -2   9        131.34        125.97         7.20 o                         
   4  -2   9        209.58        194.24         2.42 o                         
   5  -2   9          2.59          3.71         0.96 o                         
   6  -2   9         46.44         48.28         2.51 o                         
   7  -2   9          7.63          3.05         1.54 o                         
  -6  -1   9        142.39        133.28         3.54 o                         
  -5  -1   9        491.24        499.17         8.79 o                         
  -4  -1   9        153.92        145.11         2.93 o                         
  -3  -1   9         97.12         97.33         2.07 o                         
  -2  -1   9         12.31         11.85         0.75 o                         
  -1  -1   9         53.50         51.96         2.07 o                         
   0  -1   9        164.15        176.15         4.50 o                         
   1  -1   9       2731.28       2753.63        45.86 o                         
   2  -1   9         86.65         92.38         2.95 o                         
   3  -1   9          4.48          5.70         0.34 o                         
   4  -1   9        313.91        304.47         4.61 o                         
   5  -1   9          6.39          8.99         1.10 o                         
   6  -1   9        170.02        163.36         5.20 o                         
  -6   0   9          1.85          1.05         0.66 o                         
  -5   0   9         89.75         83.03         2.20 o                         
  -4   0   9         77.90         78.49         2.09 o                         
  -3   0   9         59.75         65.07         1.56 o                         
  -2   0   9        192.58        192.05         3.70 o                         
  -1   0   9         18.06         19.55         0.97 o                         
   0   0   9         11.39         12.45         0.69 o                         
   1   0   9        349.00        339.44         5.72 o                         
   2   0   9        341.37        348.23        13.87 o                         
   3   0   9         43.47         42.28         2.44 o                         
   4   0   9        440.87        403.06         5.27 o                         
   5   0   9         20.93         14.96         1.00 o                         
   6   0   9         89.19         89.75         2.76 o                         
   7   0   9          1.32          0.24         0.96 o                         
  -6   1   9         40.31         43.73         3.76 o                         
  -5   1   9         49.71         50.37         1.92 o                         
  -4   1   9        365.72        370.43         4.86 o                         
  -3   1   9        594.11        592.71         6.49 o                         
  -2   1   9        190.91        196.19         2.78 o                         
  -1   1   9         35.76         34.07         1.27 o                         
   0   1   9         78.15         82.21         2.94 o                         
   1   1   9       1312.71       1281.31        27.28 o                         
   2   1   9        948.67        931.79         9.55 o                         
   3   1   9        309.53        293.15         3.82 o                         
   4   1   9        178.26        161.43         2.73 o                         
   5   1   9         18.58         17.06         1.38 o                         
   6   1   9          0.96          0.91         0.89 o                         
   7   1   9        135.97        135.79         3.92 o                         
  -6   2   9         73.73         76.59         4.66 o                         
  -5   2   9          0.82          0.63         1.49 o                         
  -4   2   9        126.41        127.60         2.31 o                         
  -3   2   9         29.55         31.11         1.24 o                         
  -2   2   9        113.64        111.76         1.91 o                         
  -1   2   9         43.12         46.75         1.46 o                         
   0   2   9         87.49         84.95         1.94 o                         
   1   2   9         60.17         54.67         1.94 o                         
   2   2   9        349.30        338.25         4.25 o                         
   3   2   9        289.44        275.00         3.70 o                         
   4   2   9         73.20         70.23         2.14 o                         
   5   2   9         11.26          8.38         1.43 o                         
   6   2   9          0.47          0.92         1.02 o                         
   7   2   9         59.88         62.06         3.06 o                         
  -6   3   9        159.11        158.58         8.72 o                         
  -5   3   9         90.93         93.09         5.73 o                         
  -4   3   9         36.87         36.30         2.12 o                         
  -3   3   9        197.50        198.49         2.60 o                         
  -2   3   9          9.35          9.27         1.14 o                         
  -1   3   9        384.38        383.65         7.92 o                         
   0   3   9        415.69        393.48         6.47 o                         
   1   3   9        738.86        693.15        17.05 o                         
   2   3   9         65.71         64.72         2.07 o                         
   3   3   9        143.16        135.35         3.63 o                         
   4   3   9         47.55         45.98         2.20 o                         
   5   3   9        123.10        120.70         2.90 o                         
   6   3   9         10.84         12.35         1.94 o                         
   7   3   9         87.86         89.56         3.48 o                         
  -5   4   9         12.69         11.74         3.87 o                         
  -4   4   9         16.68         17.19         2.50 o                         
  -3   4   9         19.68         15.86         1.14 o                         
  -2   4   9         18.20         18.09         1.14 o                         
  -1   4   9        295.01        283.68         4.69 o                         
   0   4   9        186.26        179.22         4.46 o                         
   1   4   9          3.13          3.89         1.08 o                         
   2   4   9         32.37         33.26         1.84 o                         
   3   4   9         59.74         59.14         2.39 o                         
   4   4   9         54.07         52.27         2.10 o                         
   5   4   9         31.78         34.57         2.41 o                         
   6   4   9         54.12         51.77         2.70 o                         
   7   4   9          4.01          5.01         1.68 o                         
  -4   5   9         30.64         29.56         3.87 o                         
  -3   5   9        299.65        303.16        17.12 o                         
  -2   5   9        125.24        127.35         3.47 o                         
  -1   5   9         95.10         97.75         2.38 o                         
   0   5   9         71.84         69.95         2.13 o                         
   1   5   9        145.17        145.27         3.82 o                         
   2   5   9        199.92        200.32         4.34 o                         
   3   5   9         93.56         89.37         3.18 o                         
   4   5   9         81.63         76.76         2.89 o                         
   5   5   9         18.60         18.56         2.10 o                         
   6   5   9         34.33         36.78         2.76 o                         
  -3   6   9         10.36         10.13         2.64 o                         
  -2   6   9        140.31        135.07         5.47 o                         
  -1   6   9          2.77          3.54         0.81 o                         
   0   6   9         24.76         24.18         2.46 o                         
   1   6   9          0.37          0.62         1.14 o                         
   2   6   9        140.76        140.94         4.39 o                         
   3   6   9         70.51         70.50         3.54 o                         
   4   6   9         19.36         18.59         2.28 o                         
   5   6   9         14.07         13.15         2.35 o                         
  -2   7   9        351.11        339.72        22.16 o                         
  -1   7   9         12.91         20.54         3.53 o                         
   0   7   9         51.27         54.12         2.75 o                         
   1   7   9         63.45         63.16         2.66 o                         
   2   7   9         62.07         63.73         2.94 o                         
   3   7   9         28.65         27.35         3.08 o                         
   4   7   9         50.58         53.46         3.49 o                         
  -2  -6  10         30.84         23.32        15.77 o                         
  -1  -6  10         64.57         64.93         5.70 o                         
   0  -6  10        278.88        286.84        18.14 o                         
   1  -6  10         72.08         73.29         4.43 o                         
   2  -6  10          5.63          5.26         2.49 o                         
  -4  -5  10         40.68         37.68         4.76 o                         
  -3  -5  10        117.30        104.77         6.88 o                         
  -2  -5  10        136.11        140.53         5.41 o                         
  -1  -5  10          1.45          0.70         2.12 o                         
   0  -5  10         17.69         20.14         2.71 o                         
   1  -5  10         56.40         61.37         4.20 o                         
   2  -5  10          9.89         10.78         2.76 o                         
   3  -5  10         20.90         12.06        10.76 o                         
   4  -5  10         22.12          9.05         8.15 o                         
  -5  -4  10         52.11         51.37         2.69 o                         
  -4  -4  10        287.38        285.67         5.26 o                         
  -3  -4  10        272.32        268.56         4.22 o                         
  -2  -4  10         93.23         93.97         2.45 o                         
  -1  -4  10         28.98         34.79         2.67 o                         
   0  -4  10        130.22        129.77         5.16 o                         
   1  -4  10        103.94         95.28         4.78 o                         
   2  -4  10         49.71         56.39         4.83 o                         
   3  -4  10        180.62        186.58         6.62 o                         
   4  -4  10         59.70         60.48         3.50 o                         
   5  -4  10         15.52          7.90         6.29 o                         
  -5  -3  10         76.51         80.18         2.78 o                         
  -4  -3  10         56.96         56.94         2.12 o                         
  -3  -3  10        632.06        600.87         7.65 o                         
  -2  -3  10         81.03         85.29         2.65 o                         
  -1  -3  10         49.99         50.50         2.93 o                         
   0  -3  10         72.79         68.58         3.19 o                         
   1  -3  10         32.82         38.71         3.38 o                         
   2  -3  10        147.36        150.28         6.90 o                         
   3  -3  10        362.62        375.12        10.00 o                         
   4  -3  10         22.86         23.21         2.48 o                         
   5  -3  10          0.79          1.50         2.25 o                         
   6  -3  10          6.49          1.49         2.96 o                         
  -6  -2  10          8.46          5.04         1.58 o                         
  -5  -2  10        238.16        248.09         4.61 o                         
  -4  -2  10        153.83        141.49         3.35 o                         
  -3  -2  10        266.52        250.26         4.36 o                         
  -2  -2  10          3.22          6.99         0.67 o                         
  -1  -2  10        475.53        453.96         9.03 o                         
   0  -2  10        440.78        466.03         9.69 o                         
   1  -2  10          4.31          3.35         1.55 o                         
   2  -2  10        126.06        130.88         4.07 o                         
   3  -2  10        103.81         99.92         3.62 o                         
   4  -2  10        201.92        202.90         6.71 o                         
   5  -2  10         54.30         60.54         4.85 o                         
   6  -2  10        147.33        154.18         5.89 o                         
  -6  -1  10         10.85          8.77         2.15 o                         
  -5  -1  10        182.75        190.18         4.73 o                         
  -4  -1  10         42.64         45.69         1.66 o                         
  -3  -1  10        411.08        382.72         7.31 o                         
  -2  -1  10         63.33         80.73         3.93 o                         
  -1  -1  10        356.26        371.05         9.38 o                         
   0  -1  10         27.92         26.39         2.29 o                         
   1  -1  10        181.50        170.28         4.30 o                         
   2  -1  10        397.94        412.30         9.66 o                         
   3  -1  10         58.51         60.58         2.85 o                         
   4  -1  10        202.99        204.63         4.72 o                         
   5  -1  10        160.26        154.79         7.31 o                         
   6  -1  10         67.46         64.32         2.48 o                         
   7  -1  10          0.60         -0.05         0.78 o                         
  -6   0  10          9.50          9.05         1.33 o                         
  -5   0  10         72.26         77.26         2.24 o                         
  -4   0  10        531.39        529.07         7.49 o                         
  -3   0  10        321.62        316.83        12.29 o                         
  -2   0  10         47.91         66.11         1.49 o                         
  -1   0  10        177.07        176.73         2.92 o                         
   0   0  10        528.60        549.65         5.31 o                         
   1   0  10        126.77        133.64         4.14 o                         
   2   0  10        771.72        814.37        13.76 o                         
   3   0  10         63.59         61.69         1.87 o                         
   4   0  10        232.03        219.23         3.18 o                         
   5   0  10        298.36        277.02         4.16 o                         
   6   0  10         72.47         74.44         2.16 o                         
  -6   1  10          1.81          2.37         1.64 o                         
  -5   1  10         17.94         12.76         1.44 o                         
  -4   1  10        456.50        459.44        10.52 o                         
  -3   1  10        567.77        564.07         9.57 o                         
  -2   1  10        212.83        223.49         3.17 o                         
  -1   1  10          2.79          2.54         0.72 o                         
   0   1  10         47.19         47.57         1.34 o                         
   1   1  10        190.97        181.39         4.93 o                         
   2   1  10       1830.13       1821.18        24.11 o                         
   3   1  10        437.27        413.08         7.68 o                         
   4   1  10         17.03         20.13         1.20 o                         
   5   1  10        129.77        116.51         2.94 o                         
   6   1  10          8.65          5.34         1.64 o                         
   7   1  10         42.28         42.91         2.38 o                         
  -5   2  10         41.79         41.60         3.36 o                         
  -4   2  10        325.99        314.63         7.47 o                         
  -3   2  10        198.41        200.83         3.24 o                         
  -2   2  10         30.61         37.02         1.37 o                         
  -1   2  10        147.78        151.57         2.91 o                         
   0   2  10        115.23        115.96         2.49 o                         
   1   2  10          0.71          1.12         0.65 o                         
   2   2  10        612.28        591.46         9.62 o                         
   3   2  10        335.49        327.83         4.88 o                         
   4   2  10         19.10         16.11         1.83 o                         
   5   2  10        301.85        292.89         4.86 o                         
   6   2  10          0.81          0.44         1.02 o                         
   7   2  10        113.24        115.67         4.87 o                         
  -5   3  10         70.10         64.81         4.44 o                         
  -4   3  10         30.11         32.39         3.02 o                         
  -3   3  10         87.81         81.55         2.00 o                         
  -2   3  10        172.37        171.30         2.70 o                         
  -1   3  10        258.70        260.56         4.62 o                         
   0   3  10          1.47          1.04         0.67 o                         
   1   3  10         18.29         20.26         1.28 o                         
   2   3  10        443.48        432.80         7.52 o                         
   3   3  10        260.51        242.66         4.28 o                         
   4   3  10         52.49         51.79         1.98 o                         
   5   3  10        258.26        250.83         5.06 o                         
   6   3  10          0.86          1.37         1.18 o                         
   7   3  10          0.78          0.11         1.16 o                         
  -4   4  10          7.55          8.12         2.20 o                         
  -3   4  10         61.11         64.42         4.01 o                         
  -2   4  10         34.83         38.81         1.36 o                         
  -1   4  10        259.16        255.12         5.21 o                         
   0   4  10        129.39        123.59         2.94 o                         
   1   4  10         30.06         29.02         1.72 o                         
   2   4  10         33.69         34.22         1.77 o                         
   3   4  10         78.36         78.69         2.48 o                         
   4   4  10        156.91        147.40         3.65 o                         
   5   4  10        316.23        323.37         5.68 o                         
   6   4  10         16.04         13.87         1.83 o                         
  -4   5  10         61.26         64.69         5.97 o                         
  -3   5  10         60.95         59.77         7.06 o                         
  -2   5  10        213.86        198.17         4.82 o                         
  -1   5  10          1.93          2.57         1.04 o                         
   0   5  10          1.62          0.80         0.92 o                         
   1   5  10          4.47          5.28         1.33 o                         
   2   5  10        356.26        357.20         7.38 o                         
   3   5  10        101.63        100.68         3.19 o                         
   4   5  10        103.92        102.49         3.69 o                         
   5   5  10         34.93         33.89         2.55 o                         
   6   5  10         13.92         12.53         2.04 o                         
  -2   6  10         39.47         34.91         5.18 o                         
  -1   6  10          0.94          0.68         0.86 o                         
   0   6  10         40.14         40.52         2.30 o                         
   1   6  10        136.01        134.20         3.46 o                         
   2   6  10         75.39         72.77         2.98 o                         
   3   6  10         57.20         58.26         2.67 o                         
   4   6  10         35.87         35.30         2.63 o                         
   5   6  10         22.28         22.03         2.65 o                         
   0   7  10         17.81         18.05         2.24 o                         
   1   7  10         34.61         27.00         5.13 o                         
   2   7  10         78.08         82.31         3.74 o                         
   3   7  10         55.87         58.28         2.92 o                         
  -3  -5  11          0.95         -0.41         1.58 o                         
  -2  -5  11         40.62         36.87         6.23 o                         
  -1  -5  11         56.29         36.85        28.15 o                         
   0  -5  11         46.47         46.67         5.27 o                         
   1  -5  11         19.02         19.78         2.87 o                         
   2  -5  11         21.22         19.19         4.35 o                         
   3  -5  11         67.82         66.91         5.00 o                         
  -4  -4  11        143.93        127.57         4.03 o                         
  -3  -4  11        201.29        201.12         6.60 o                         
  -2  -4  11        100.34        112.91         5.33 o                         
  -1  -4  11         27.76         30.06         2.94 o                         
   0  -4  11         19.98         20.58         2.62 o                         
   1  -4  11        233.76        249.44         9.31 o                         
   2  -4  11        209.40        216.08         7.34 o                         
   3  -4  11        150.39        164.05         6.34 o                         
   4  -4  11         20.36         13.36        11.17 o                         
  -4  -3  11         26.47         26.45         1.70 o                         
  -3  -3  11         60.44         62.46         1.83 o                         
  -2  -3  11         45.20         43.77         2.07 o                         
  -1  -3  11        160.85        161.69         5.12 o                         
   0  -3  11          0.77          1.07         1.35 o                         
   1  -3  11         39.63         41.05         2.86 o                         
   2  -3  11        216.16        223.66         6.82 o                         
   3  -3  11        105.18        105.93         4.38 o                         
   4  -3  11          3.65          3.59         1.77 o                         
   5  -3  11          2.35          1.09         1.52 o                         
  -5  -2  11          5.69          2.80         1.10 o                         
  -4  -2  11         21.68         20.00         2.74 o                         
  -3  -2  11        200.15        196.48         3.29 o                         
  -2  -2  11        241.02        232.21         3.05 o                         
  -1  -2  11        283.83        288.78         8.72 o                         
   0  -2  11        113.33        122.04         4.04 o                         
   1  -2  11        225.22        227.54         5.96 o                         
   2  -2  11        290.08        289.89         7.48 o                         
   3  -2  11         37.76         40.22         2.81 o                         
   4  -2  11         93.08        100.74         5.04 o                         
   5  -2  11         52.50         53.22         4.01 o                         
   6  -2  11         30.71         15.75        13.45 o                         
  -5  -1  11         34.58         46.39         2.51 o                         
  -4  -1  11          1.40          2.75         0.85 o                         
  -3  -1  11          6.03          5.30         0.92 o                         
  -2  -1  11        396.18        393.40         4.77 o                         
  -1  -1  11        409.51        433.77         4.28 o                         
   0  -1  11        299.90        292.24         6.38 o                         
   1  -1  11         33.05         31.07         3.57 o                         
   2  -1  11         12.20         12.88         1.86 o                         
   3  -1  11          0.59          1.06         1.45 o                         
   4  -1  11        216.89        218.86         6.87 o                         
   5  -1  11        108.80        124.82         5.41 o                         
   6  -1  11         30.59         36.32         3.29 o                         
  -5   0  11          3.68          4.66         1.35 o                         
  -4   0  11        167.90        176.89         3.60 o                         
  -3   0  11        228.93        230.27         3.55 o                         
  -2   0  11        670.54        646.65         7.15 o                         
  -1   0  11         64.94         79.45         1.69 o                         
   0   0  11        266.95        259.38         4.54 o                         
   1   0  11        330.23        339.14         6.94 o                         
   2   0  11         96.44         94.59         4.96 o                         
   3   0  11         72.74         66.52         3.34 o                         
   4   0  11        138.37        132.35         2.05 o                         
   5   0  11        255.29        241.58         3.34 o                         
   6   0  11         20.39         14.74         3.12 o                         
  -5   1  11         81.01         91.64         3.07 o                         
  -4   1  11        148.57        159.54         3.76 o                         
  -3   1  11         33.22         39.88         1.71 o                         
  -2   1  11        440.18        410.57         5.04 o                         
  -1   1  11         14.38         16.32         2.25 o                         
   0   1  11        146.79        141.60         2.29 o                         
   1   1  11         66.27         67.55         1.47 o                         
   2   1  11         10.54          8.84         1.68 o                         
   3   1  11        165.64        156.97         5.33 o                         
   4   1  11         32.36         30.27         1.42 o                         
   5   1  11         47.33         49.70         1.93 o                         
   6   1  11         19.12         20.66         3.40 o                         
  -5   2  11          9.14          8.01         2.03 o                         
  -4   2  11         82.66         84.65         3.81 o                         
  -3   2  11        423.03        431.17         5.47 o                         
  -2   2  11        425.28        401.21         5.25 o                         
  -1   2  11         27.32         32.30         1.52 o                         
   0   2  11         76.13         79.00         1.90 o                         
   1   2  11        916.14        883.58        14.83 o                         
   2   2  11          1.20          1.23         0.76 o                         
   3   2  11        409.55        402.34         5.30 o                         
   4   2  11         14.68         17.59         1.40 o                         
   5   2  11         60.97         61.75         2.25 o                         
   6   2  11         90.76         85.77         2.62 o                         
  -4   3  11         11.71         11.96         2.17 o                         
  -3   3  11         24.81         25.99         1.27 o                         
  -2   3  11        328.17        323.42         4.61 o                         
  -1   3  11        263.00        266.36         3.90 o                         
   0   3  11        188.74        179.22         3.19 o                         
   1   3  11         18.40         19.00         1.42 o                         
   2   3  11        501.33        489.25        11.14 o                         
   3   3  11        233.84        239.41         4.25 o                         
   4   3  11        192.96        185.24         3.97 o                         
   5   3  11         29.31         30.62         4.66 o                         
   6   3  11        140.48        132.00         3.55 o                         
  -4   4  11          3.68          6.86         2.16 o                         
  -3   4  11        213.73        204.99         9.43 o                         
  -2   4  11        342.68        340.60         7.63 o                         
  -1   4  11        102.96        102.91         3.19 o                         
   0   4  11        158.63        153.76         3.01 o                         
   1   4  11        211.22        202.85         4.38 o                         
   2   4  11         77.03         73.28         2.84 o                         
   3   4  11        211.81        207.40         3.95 o                         
   4   4  11        249.73        243.67         5.17 o                         
   5   4  11         45.64         47.25         2.57 o                         
   6   4  11        220.49        212.50         5.11 o                         
  -3   5  11         35.67         33.11         4.61 o                         
  -2   5  11        106.71        108.09         5.36 o                         
  -1   5  11         43.17         42.08         2.08 o                         
   0   5  11        127.12        127.20         3.39 o                         
   1   5  11          1.26          2.21         1.16 o                         
   2   5  11        150.31        148.81         3.91 o                         
   3   5  11        152.36        159.87         4.41 o                         
   4   5  11        175.91        168.07         4.73 o                         
   5   5  11          5.40          5.72         1.55 o                         
  -2   6  11         72.29         69.85         4.56 o                         
  -1   6  11          0.36          2.44         2.14 o                         
   0   6  11         65.75         65.29         2.77 o                         
   1   6  11        145.27        145.37         4.58 o                         
   2   6  11         27.24         28.25         2.10 o                         
   3   6  11         99.29         93.75         3.76 o                         
   4   6  11         29.64         25.72         2.64 o                         
  -1  -5  12         49.85         48.35         4.65 o                         
   0  -5  12         10.36          8.19         3.00 o                         
   1  -5  12          2.91          3.09         2.36 o                         
  -3  -4  12        103.06        100.31         7.83 o                         
  -2  -4  12         27.38         27.74         3.96 o                         
  -1  -4  12         54.81         57.44         3.90 o                         
   0  -4  12          9.22          7.15         2.20 o                         
   1  -4  12        126.23        133.87         5.31 o                         
   2  -4  12        126.51        139.22         6.25 o                         
   3  -4  12         43.85         46.78         3.63 o                         
  -4  -3  12        132.61        136.01         5.79 o                         
  -3  -3  12        154.29        161.12         5.90 o                         
  -2  -3  12         16.00         18.45         3.05 o                         
  -1  -3  12         16.52         26.67         3.27 o                         
   0  -3  12         10.87         13.37         3.55 o                         
   1  -3  12         95.74         92.30         4.18 o                         
   2  -3  12        154.94        168.62         5.64 o                         
   3  -3  12         67.63         76.57         4.66 o                         
   4  -3  12        115.42        112.40         5.90 o                         
  -4  -2  12          9.42          8.89         1.23 o                         
  -3  -2  12         59.18         53.53         1.67 o                         
  -2  -2  12        118.75        114.64         4.94 o                         
  -1  -2  12        154.61        171.83         8.13 o                         
   0  -2  12         50.97         53.79         3.97 o                         
   1  -2  12         36.65         41.28         3.56 o                         
   2  -2  12        159.61        159.37         5.90 o                         
   3  -2  12         74.20         74.36         5.64 o                         
   4  -2  12        149.06        159.10         5.53 o                         
   5  -2  12         69.17         85.30         8.14 o                         
  -4  -1  12          6.14          3.69         1.30 o                         
  -3  -1  12         11.05         12.05         1.09 o                         
  -2  -1  12        131.06        140.69         2.36 o                         
  -1  -1  12         99.19        103.32         1.40 o                         
   0  -1  12        323.55        333.70         9.08 o                         
   1  -1  12          3.91          3.09         1.50 o                         
   2  -1  12          3.60          5.65         1.70 o                         
   3  -1  12        113.84        124.14         5.14 o                         
   4  -1  12        348.38        367.17         9.54 o                         
   5  -1  12        122.55        127.22         5.71 o                         
  -5   0  12        161.26        172.97         3.66 o                         
  -4   0  12         27.37         28.24         2.35 o                         
  -3   0  12         17.46         15.98         1.27 o                         
  -2   0  12        200.72        205.70         3.48 o                         
  -1   0  12        156.80        158.61         2.24 o                         
   0   0  12        193.72        190.97         3.15 o                         
   1   0  12         32.61         37.69         3.82 o                         
   2   0  12         57.60         58.70         3.09 o                         
   3   0  12        288.01        294.47         8.29 o                         
   4   0  12        138.73        118.95        19.08 o                         
   5   0  12        116.35        119.45         5.43 o                         
   6   0  12         10.65          4.45         5.31 o                         
  -4   1  12         30.40         23.55         1.33 o                         
  -3   1  12         58.98         65.88         2.03 o                         
  -2   1  12          3.59          1.92         0.71 o                         
  -1   1  12         28.72         27.26         1.20 o                         
   0   1  12        188.66        189.35         3.05 o                         
   1   1  12        405.65        389.32         8.73 o                         
   2   1  12         20.79         19.02         1.12 o                         
   3   1  12        202.01        185.58         8.87 o                         
   4   1  12          6.47          4.50         0.80 o                         
   5   1  12         43.04         39.30         7.13 o                         
   6   1  12         22.88         12.91        10.09 o                         
  -4   2  12          1.58          0.58         0.96 o                         
  -3   2  12         54.81         57.02         2.16 o                         
  -2   2  12         37.82         40.55         1.83 o                         
  -1   2  12        268.93        252.20         4.10 o                         
   0   2  12         78.92         77.72         2.11 o                         
   1   2  12        206.39        199.68         4.44 o                         
   2   2  12        212.42        195.69         5.44 o                         
   3   2  12        189.54        180.97         5.49 o                         
   4   2  12          7.42          6.30         1.03 o                         
   5   2  12          6.68          5.43         1.27 o                         
   6   2  12        122.85        119.07         3.99 o                         
  -4   3  12         75.35         89.93         5.02 o                         
  -3   3  12         30.35         31.80         1.79 o                         
  -2   3  12          0.54          1.07         0.99 o                         
  -1   3  12        344.71        332.21         6.88 o                         
   0   3  12        102.49        104.71         2.64 o                         
   1   3  12        174.14        164.54         3.65 o                         
   2   3  12         33.57         31.81         2.09 o                         
   3   3  12          2.76          3.49         1.02 o                         
   4   3  12         50.13         50.24         2.53 o                         
   5   3  12         31.37         32.27         1.84 o                         
   6   3  12         74.61         69.86         3.38 o                         
  -3   4  12          5.75          6.17         1.95 o                         
  -2   4  12        182.68        186.29         4.12 o                         
  -1   4  12        500.85        489.03         8.04 o                         
   0   4  12         66.51         64.12         2.22 o                         
   1   4  12          1.04          0.55         0.76 o                         
   2   4  12        255.17        247.98         4.97 o                         
   3   4  12          2.83          2.74         1.33 o                         
   4   4  12        219.33        218.01         5.26 o                         
   5   4  12         33.23         26.13         6.30 o                         
  -2   5  12          0.61          1.77         1.91 o                         
  -1   5  12        120.40        118.09         4.01 o                         
   0   5  12         60.33         58.78         2.58 o                         
   1   5  12         99.39         99.78         3.64 o                         
   2   5  12        156.30        152.59         4.58 o                         
   3   5  12         86.27         81.94         3.11 o                         
   4   5  12         54.18         54.73         2.95 o                         
   0   6  12         23.60         25.85         2.45 o                         
   1   6  12         50.79         50.46         4.57 o                         
   2   6  12        334.84        327.56         6.94 o                         
   3   6  12         21.86         17.27         2.53 o                         
  -1  -4  13        156.00        161.51         6.43 o                         
   0  -4  13          8.81          6.80         2.70 o                         
   1  -4  13         18.69         20.45         3.05 o                         
   2  -4  13          0.91          1.52         1.88 o                         
  -3  -3  13        156.20        153.44         6.03 o                         
  -2  -3  13         34.82         35.84         5.20 o                         
  -1  -3  13        209.41        234.57         8.03 o                         
   0  -3  13        119.95        121.29         6.56 o                         
   1  -3  13        102.19        105.90         9.27 o                         
   2  -3  13         15.38         15.32         4.06 o                         
   3  -3  13         40.47         57.22         5.19 o                         
  -3  -2  13         69.51         71.87         3.98 o                         
  -2  -2  13         97.44        102.28         6.51 o                         
  -1  -2  13         86.83         90.27         4.21 o                         
   0  -2  13        131.95        134.52         4.98 o                         
   1  -2  13         11.62         12.96         2.35 o                         
   2  -2  13         24.22         30.76         3.38 o                         
   3  -2  13         87.39        107.67         7.73 o                         
   4  -2  13         21.20         19.40         3.61 o                         
  -4  -1  13          0.56          1.14         0.92 o                         
  -3  -1  13         89.62         84.60         4.44 o                         
  -2  -1  13        376.57        396.30        10.99 o                         
  -1  -1  13        284.90        294.58         9.40 o                         
   0  -1  13        172.82        176.02         6.48 o                         
   1  -1  13          0.81          2.21         2.47 o                         
   2  -1  13          2.30          2.84         2.60 o                         
   3  -1  13        111.56        131.19         5.88 o                         
   4  -1  13         99.84        112.30         4.94 o                         
   5  -1  13        204.38        204.33         8.31 o                         
  -4   0  13         95.18         95.76         2.78 o                         
  -3   0  13         40.40         48.59         1.81 o                         
  -2   0  13        106.93        109.13         2.32 o                         
  -1   0  13         90.21         81.11         1.89 o                         
   0   0  13         91.86         91.74         4.53 o                         
   1   0  13          0.71         -0.45         1.17 o                         
   2   0  13          1.51          1.46         1.47 o                         
   3   0  13        163.77        170.88         5.51 o                         
   4   0  13         59.95         56.06         4.24 o                         
   5   0  13        103.25        101.11         5.00 o                         
  -4   1  13        109.13        109.89         2.72 o                         
  -3   1  13        119.95        117.07         2.45 o                         
  -2   1  13         37.18         38.08         1.52 o                         
  -1   1  13        101.77         98.62         2.35 o                         
   0   1  13         44.90         48.29         1.71 o                         
   1   1  13        299.14        286.22        10.84 o                         
   2   1  13         66.17         69.08         5.26 o                         
   3   1  13         46.83         45.81         6.82 o                         
   4   1  13         18.31         20.15         2.98 o                         
   5   1  13        200.96        208.55         7.35 o                         
  -3   2  13         49.06         51.65         1.84 o                         
  -2   2  13          1.12          1.89         0.81 o                         
  -1   2  13         40.50         37.44         1.90 o                         
   0   2  13         57.62         58.65         1.94 o                         
   1   2  13        168.29        164.89         3.03 o                         
   2   2  13         62.30         56.99         2.47 o                         
   3   2  13          7.90          6.21         0.82 o                         
   4   2  13         30.79         25.47         1.99 o                         
   5   2  13         41.53         50.79         4.29 o                         
  -3   3  13         44.93         39.67         3.83 o                         
  -2   3  13        112.35        110.99         2.83 o                         
  -1   3  13         71.02         72.91         2.60 o                         
   0   3  13         30.85         31.45         1.79 o                         
   1   3  13         85.45         80.69         2.41 o                         
   2   3  13        172.74        172.73         3.69 o                         
   3   3  13          2.21          2.41         0.95 o                         
   4   3  13        146.22        149.60         4.11 o                         
   5   3  13         84.25         78.47         2.82 o                         
  -2   4  13         49.35         46.48         2.18 o                         
  -1   4  13         35.87         38.98         1.73 o                         
   0   4  13         72.80         71.13         3.42 o                         
   1   4  13          3.51          4.61         1.11 o                         
   2   4  13         29.04         22.26         5.81 o                         
   3   4  13         25.67         26.60         1.96 o                         
   4   4  13        207.18        199.73         5.75 o                         
  -1   5  13          0.53          0.09         0.83 o                         
   0   5  13         64.81         64.67         2.63 o                         
   1   5  13         39.57         34.95         6.51 o                         
   2   5  13        142.83        148.35         4.23 o                         
   3   5  13         39.15         38.15         2.45 o                         
  -1  -3  14          0.63          2.40         1.99 o                         
   0  -3  14        429.75        473.96        11.72 o                         
   1  -3  14        183.28        196.85         9.96 o                         
   2  -3  14        253.39        260.62        18.01 o                         
  -2  -2  14         82.30         90.18         5.45 o                         
  -1  -2  14          1.47         -0.14         1.29 o                         
   0  -2  14        356.93        397.74        11.21 o                         
   1  -2  14         34.62         32.17         3.24 o                         
   2  -2  14         44.02         43.97         3.59 o                         
   3  -2  14          8.79         11.44         3.25 o                         
  -2  -1  14        176.61        179.62         7.93 o                         
  -1  -1  14         61.79         56.74         3.62 o                         
   0  -1  14        336.84        360.67         9.99 o                         
   1  -1  14        103.85        106.23         4.68 o                         
   2  -1  14        118.24        117.82         4.99 o                         
   3  -1  14          9.15          6.63         2.21 o                         
   4  -1  14         58.57         77.31         6.73 o                         
  -3   0  14         27.13         34.49         4.36 o                         
  -2   0  14         93.51         92.08         3.99 o                         
  -1   0  14         80.60         79.29         4.32 o                         
   0   0  14        102.50        112.37         6.85 o                         
   1   0  14        104.87        105.59         4.46 o                         
   2   0  14          1.72          3.37         2.29 o                         
   3   0  14          7.36          5.83         3.31 o                         
   4   0  14        128.89        156.68         6.77 o                         
  -3   1  14          9.83          8.48         1.53 o                         
  -2   1  14         10.15          4.05         1.52 o                         
  -1   1  14        114.81        109.65         4.62 o                         
   0   1  14        265.81        291.54         7.26 o                         
   1   1  14        405.34        395.27        10.24 o                         
   2   1  14         88.72         92.05         5.05 o                         
   3   1  14          0.62          0.54         1.78 o                         
   4   1  14         32.19         36.94         3.56 o                         
  -2   2  14          4.77          4.24         1.38 o                         
  -1   2  14         57.67         59.80         2.34 o                         
   0   2  14        110.30        106.31         2.30 o                         
   1   2  14        234.05        232.47         8.54 o                         
   2   2  14          6.35          5.91         2.28 o                         
   3   2  14         19.10         17.03         3.03 o                         
   4   2  14         39.88         44.80         4.12 o                         
  -2   3  14        102.55        102.06         2.71 o                         
  -1   3  14         94.55         94.00         3.12 o                         
   0   3  14        193.72        183.17         3.57 o                         
   1   3  14         59.56         58.91         2.34 o                         
   2   3  14        114.09        107.51         3.04 o                         
   3   3  14          7.14          5.70         1.71 o                         
   4   3  14         51.01         59.77         4.70 o                         
   0   4  14         20.57         19.27         1.81 o                         
   1   4  14          1.25          0.67         0.82 o                         
   2   4  14         13.66         11.75         2.57 o                         
   3   4  14         32.29         29.67         3.13 o                         
  -1  -1  15         20.17         27.41         3.16 o                         
   0  -1  15         17.75         28.23         3.72 o                         
   1  -1  15        108.83        118.27         7.70 o                         
   2  -1  15         64.40         75.24         6.70 o                         
  -1   0  15        100.01        119.25         4.86 o                         
   0   0  15         12.38         14.11         3.14 o                         
   1   0  15        272.69        305.78         9.63 o                         
   2   0  15         63.41         70.84         4.91 o                         
   3   0  15        164.71        169.67         7.28 o                         
  -1   1  15         40.63         48.34         3.96 o                         
   0   1  15          0.52          1.12         2.37 o                         
   1   1  15        275.90        307.11         9.81 o                         
   2   1  15        120.36        125.41         7.52 o                         
   3   1  15        178.22        181.63         6.64 o                         
  -1   2  15         46.57         56.68         3.90 o                         
   0   2  15         63.78         62.07         4.08 o                         
   1   2  15        251.79        264.30         7.35 o                         
   2   2  15        166.61        165.89         6.80 o                         
   3   2  15          3.33          3.46         2.48 o                         
   1   3  15         87.70         94.08         5.28 o                         
                                                                                
